# Supplementary material for: Shell Constraints on Evolutionary Body Size–Limb Size Allometry Can Explain Morphological Conservatism in the Turtle Body Plan
Source: Ecol Evol. 2024 Nov 12;14(11):e70504. doi: 10.1002/ece3.70504 (PMC11557996; doi:10.1002/ece3.70504)
Supplement: Supplementary file 1 — Appendix S1. [file ECE3-14-e70504-s002.csv]

Taxon	Specimen	Correct_taxonomy	Clade	HL_mm	FL_mm	SCL_mm	Max_SCL_F_mm	Max_SCL_M_mm	Ratio_F	Ratio_M	Terr_spec	Aq_spec	Trion	Sex	To_use	Reason_exclusion	Material	Source
Acanthochelys_spixii	UMMZ 115653	Acanthochelys_spixii	Chelidae	21.84	23.43	116.93	180	178	0.649611111	0.656910112	0	0	0	unknown	yes	NA	extant	This study
Actinemys_marmorata	USNM 220752	Actinemys_marmorata	Emysternia	36.71	40.11	147.01	200	241	0.73505	0.61	0	0	0	unknown	yes	NA	extant	This study
Actinemys_marmorata	AMNH R68856	Actinemys_marmorata	Emysternia	35.71	38.69	156	200	241	0.78	0.647302905	0	0	0	unknown	yes	NA	extant	Young_et_al_2019
Adocus_amtgai	PIN 3640-3	Adocus_amtgai	Trionychia	71.3	70	400	NA	NA	NA	NA	0	0	0	NA	yes	NA	fossil	Syromyatnikova_et_al_2013
Adocus_sp	CCM 60-15	Adocus_sp	Trionychia	96	NA	NA	NA	NA	NA	NA	0	0	0	NA	yes	NA	fossil	Meylan_Gaffney_1989
Aldabrachelys_gigantea	SMF 37072	Aldabrachelys_gigantea	Testudinidae	280.1	218	803.7	1140	1380	0.705	0.582391304	1	0	0	male	yes	NA	extant	This study
Aldabrachelys_gigantea	USNM 269964	Aldabrachelys_gigantea	Testudinidae	184.58	147.92	775	1140	1380	0.679824561	0.561594203	1	0	0	male	no	size threshold	extant	Young_et_al_2019
Allaeochelys_crassesculpta	SMF ME 2449	Allaeochelys_crassesculpta	Trionychia	33.3	24.7	175	NA	NA	NA	NA	0	0	0	NA	yes	NA	fossil	Joyce_et_al_2012
Amyda_cartilaginea	USNM 029550	Amyda_cartilaginea	Trionychia	101.9	96.98	282.86	563	563	0.502415631	0.502415631	0	0	1	unknown	no	size threshold	extant	This study
Amyda_cartilaginea	USNM 222522	Amyda_cartilaginea	Trionychia	92	101.21	295	563	563	0.523978686	0.523978686	0	0	1	unknown	no	size threshold	extant	Young_et_al_2019
Angolachelys_mbaxi	MGUAN-PA 296	Angolachelys_mbaxi	stem	164.8	NA	NA	NA	563	NA	NA	0	0	0	NA	yes	NA	fossil	OToole_2020
Annemys_latiens	PIN 4636-7	Annemys_latiens	stem	49.5	NA	260	NA	NA	NA	NA	0	0	0	NA	yes	NA	fossil	Rabi_et_al_2014 (SCL estimated)
Anosteira_gracilis	type	Allaeochelys_crassesculpta	Trionychia	26	NA	169	NA	NA	NA	NA	0	0	0	NA	yes	NA	fossil	Harrassowitz_1922
Apalone_ferox	USNM 071069	Apalone_ferox	Trionychia	68.5	68.5	227.33	442	442	0.514321267	0.514321267	0	0	1	unknown	no	size threshold	extant	This study
Apalone_ferox	USNM 222548	Apalone_ferox	Trionychia	76.05	76.92	377	442	442	0.852941176	0.852941176	0	0	1	female	yes	NA	extant	Young_et_al_2019
Apalone_mutica	UMZC R18195	Apalone_mutica	Trionychia	27.11	28.8	82.4	180	180	0.457777778	0.457777778	0	0	1	unknown	no	size threshold	extant	This study
Apalone_mutica	CMNH 39816	Apalone_mutica	Trionychia	50.31	56.61	177	180	180	0.983333333	0.983333333	0	0	1	female	yes	NA	extant	Young_et_al_2019
Apalone_spinifera	USNM 562752	Apalone_spinifera	Trionychia	59.67	62.37	198	288	288	0.6875	0.6875	0	0	1	female	yes	NA	extant	Young_et_al_2019
Aragochersis_lignitesta	MAP 7824	Aragochersis_lignitesta	stem	79	102.4	450	NA	NA	NA	NA	0	0	0	NA	yes	NA	fossil	PereGarcia_et_al_2020
Araripemys_barretoi	LP-UFC 722	Araripemys_barretoi	Pelomedusoides	46	47.7	200	NA	NA	NA	NA	0	0	0	NA	yes	NA	fossil	Limaverde_et_al_2020
Archelon_ischyros	type (Wieland 1909)	Archelon_ischyros	Chelonioidea	580	460	1930	NA	NA	NA	NA	0	1	0	NA	yes	NA	fossil	Wieland_1896; 1909
Archelon_ischyros	NHMW-Geo 1977/1902/0001	Archelon_ischyros	Chelonioidea	589	481	1980	NA	NA	NA	NA	0	1	0	NA	yes	NA	fossil	Sketchfab (https://skfb.ly/onAWX)
Ashleychelys_palmeri	ChM PV7002	Ashleychelys_palmeri	Chelonioidea	63.9	NA	376	NA	NA	NA	NA	0	1	0	NA	yes	NA	fossil	Weems_Sanders_2014
Astrochelys_radiata	UF67621	Astrochelys_radiata	Testudinidae	74.16	64.05	343	356	395	0.963483146	0.86835443	1	0	0	unknown	yes	NA	extant	Young_et_al_2019
Astrochelys_yniphora	AMNH R119971	Astrochelys_yniphora	Testudinidae	91.29	76.76	403	426	519	0.94600939	0.776493256	1	0	0	unknown	yes	NA	extant	Young_et_al_2019
Atlantochelys_mortoni	ANSP9234_and_NJSMGP23363	Atlantochelys_mortoni	Chelonioidea	469	NA	NA	NA	NA	NA	NA	0	1	0	NA	yes	NA	fossil	Parris_et_aL_2014
Baena_riparia	AMNH FARB 1112	Baena_arenosa	stem	67	68	320	NA	NA	NA	NA	0	0	0	NA	yes	NA	fossil	Hay_1908
Bairdemys_healeyorum	SC 90.16	Bairdemys_healeyorum	Pelomedusoides	117	157	382	NA	NA	NA	NA	0	0	0	NA	yes	NA	fossil	Weems_Knight_2013
Baptemys_wyomingensis	USNM 13437	Baptemys_wyomingensis	Chelydroidea	113	116	427	NA	NA	NA	NA	0	0	0	NA	yes	NA	fossil	Knauss_2014
Basilemys_sp	AMNH FARB 5448	Basilemys_variolosa	Trionychia	201.4	180	891.5	NA	NA	NA	NA	1	0	0	NA	yes	NA	fossil	This study
Batagur_baska	SMF 7459	Batagur_baska	Geoemydidae	79.98	91.8	439.97	609	490	0.722446634	0.897897959	0	0	0	unknown	yes	NA	extant	This study
Cambaremys_langertoni	CPP-0252	Cambaremys_langertoni	Pelomedusoides	33.7	44.1	250	NA	NA	NA	NA	0	0	0	NA	yes	NA	fossil	Franca_Langer_2005
Caretta_caretta	USNM 214140	Caretta_caretta	Chelonioidea	148.37	136.14	735	1149	1250	0.639686684	0.588	0	1	0	female	yes	NA	extant	Young_et_al_2019
Caretta_caretta	AMNH 129869	Caretta_caretta	Chelonioidea	114.3	96.5	586.9	1149	1250	0.510791993	0.46952	0	1	0	unknown	no	size threshold	extant	This study
Carettochelys_insculpta	SMF 56626	Carettochelys_insculpta	Trionychia	83.5	73.4	472.42	525	413	0.899847619	1.143874092	0	1	0		yes	NA	extant	This study
Carettochelys_insculpta	AMNH R84212	Carettochelys_insculpta	Trionychia	76.24	89.1	493	525	413	0.939047619	1.1937046	0	1	0		yes	NA	extant	Young_et_al_2019
Cearachelys_placidoi	BSPG 1976 I 160	Cearachelys_placidoi	Pelomedusoides	37.3	42.8	141	NA	NA	NA	NA	0	0	0	NA	yes	NA	fossil	This study
Centrochelys_sulcata	NMB C3726	Centrochelys_sulcata	Testudinidae	95.81	76.93	385.41	578	860	0.666799308	0.448151163	1	0	0	female	yes	NA	extant	This study
Centrochelys_sulcata	CMNH 155273	Centrochelys_sulcata	Testudinidae	91.57	76.92	333	578	860	0.576124567	0.387209302	1	0	0	unknown	no	size threshold	extant	Young_et_al_2019
Chedighaii_barberi	FMNH P27405	Chedighaii_barberi	Pelomedusoides	97.5	NA	NA	NA	NA	NA	NA	0	0	0	NA	yes	NA	fossil	Zangerl_1948
Cheirogaster_perpiniana	MNHN_exhibition P?	Titanochelon_perpiniana	Testudinidae	278	217	1140	NA	NA	NA	NA	1	0	0	NA	yes	NA	fossil	LapparentdeBroin_2002
Chelodina_expansa	USNM 067733	Chelodina_expansa	Chelidae	59.8	76.67	269.88	500	337	0.53976	0.800830861	0	0	0	male	yes	NA	extant	This study
Chelodina_longicollis	UMZC R18175	Chelodina_longicollis	Chelidae	25.37	31.4	139.52	282	249	0.494751773	0.560321285	0	0	0	male	no	size threshold	extant	This study
Chelodina_longicollis	MVZ Herp 106891	Chelodina_longicollis	Chelidae	29.24	36.91	149.73	282	249	0.530957447	0.601325301	0	0	0	male	yes	NA	extant	This study
Chelodina_novaeguineae	UF H43911	Chelodina_novaeguineae	Chelidae	25.44	31.78	143.01	218	151	0.656009174	0.947086093	0	0	0	unknown	yes	NA	extant	This study
Chelodina_parkeri	USNM 231524	Chelodina_parkeri	Chelidae	38.36	47.2	228.99	353	274	0.648696884	0.835729927	0	0	0	female	yes	NA	extant	This study
Chelonia_mydas	USNM 220773	Chelonia_mydas	Chelonioidea	201	146.47	1068	1410	1080	0.757446809	0.988888889	0	1	0	female	yes	NA	extant	Young_et_al_2019
Chelonia_mydas	AMNH 5912	Chelonia_mydas	Chelonioidea	148.9	97.9	691.1	1410	1080	0.490141844	0.639907407	0	1	0	unknown	no	size threshold	extant	This study
Chelonoidis_carbonarius	UF H52533	Chelonoidis_carbonarius	Testudinidae	54.1	43	230.55	442	600	0.521606335	0.38425	1	0	0	male	no	size threshold	extant	This study
Chelonoidis_carbonarius	ARCH-H-0175	Chelonoidis_carbonarius	Testudinidae	62.79	54.2	277.16	442	600	0.627058824	0.461933333	1	0	0	female	yes	NA	extant	This study
Chelonoidis_carbonarius	AMNH R62590	Chelonoidis_carbonarius	Testudinidae	94.41	75.49	454	442	600	1.027149321	0.756666667	1	0	0	unknown	yes	NA	extant	Young_et_al_2019
Chelonoidis_chilensis	UF H52530	Chelonoidis_chilensis	Testudinidae	50.7	48.5	212.57	433	239	0.490923788	0.889414226	1	0	0	female	no	size threshold	extant	This study
Chelonoidis_chilensis	UF33621	Chelonoidis_chilensis	Testudinidae	46.91	42.55	199	433	239	0.459584296	0.832635983	1	0	0	female	no	size threshold	extant	Young_et_al_2019
Chelonoidis_denticulatus	CMNH 108720	Chelonoidis_denticulatus	Testudinidae	103.84	90.5	484	731	820	0.662106703	0.590243902	1	0	0	unknown	yes	NA	extant	Young_et_al_2019
Chelonoidis_niger	USNM 102904	Chelonoidis_niger	Testudinidae	162.8	131.1	616.75	1220	1358	0.505532787	0.45416053	1	0	0	female	no	size threshold	extant	This study
Chelonoidis_niger	AMNH R63415	Chelonoidis_niger	Testudinidae	130.02	110.91	609	1220	1358	0.499180328	0.448453608	1	0	0	unknown	no	size threshold	extant	Young_et_al_2019
Chelus_fimbriatus	NHMUK 1934.5.1.1	Chelus_fimbriatus	Chelidae	39.04	47.66	250.31	437	428	0.572791762	0.584836449	0	0	0	male	no	size threshold	extant	This study
Chelus_fimbriatus	SMF 37146	Chelus_fimbriatus	Chelidae	76.19	89.84	376.69	437	428	0.861990847	0.880116822	0	0	0	unknown	yes	NA	extant	This study
Chelydra_serpentina	UNIFR unnumbered	Chelydra_serpentina	Chelydroidea	86.63	90.07	326	390	503	0.835897436	0.648111332	0	0	0	unknown	yes	NA	extant	This study
Chelydropsis_murchisoni	BSP 1979 I 137	Chelydropsis_murchisoni	Chelydroidea	71	NA	330	NA	NA	NA	NA	0	0	0	NA	yes	NA	fossil	Gaffney_Schleich_1994
Chelydropsis_sp	NMB Sth2580b	Chelydropsis_murchisoni	Chelydroidea	NA	74.07	231	NA	NA	NA	NA	0	0	0	NA	yes	NA	fossil	This study
Chersina_angulata	MVZ Herp 257055	Chersina_angulata	Testudinidae	35.73	29.83	152.36	216	351	0.70537037	0.434074074	1	0	0	female	yes	NA	extant	This study
Chersina_angulata	AMNH R147509	Chersina_angulata	Testudinidae	47.17	40.6	209	216	351	0.967592593	0.595441595	1	0	0	unknown	yes	NA	extant	Young_et_al_2019
Chersobius_signatus	UF H103486	Chersobius_signatus	Testudinidae	20.57	19.16	93.6	110	96	0.850909091	0.975	1	0	0	female	yes	NA	extant	This study
Chitra_chitra	CRI11756	Chitra_chitra	Trionychia	88.9	93.5	331	738	738	0.448509485	0.448509485	0	0	1	unknown	no	size threshold	extant	Young_et_al_2019
Chitra_indica	SMF 52769	Chitra_indica	Trionychia	113.9	115.5	395.67	724	724	0.546505525	0.546505525	0	0	1	unknown	no	size threshold	extant	This study
Chitra_indica	CRI7044	Chitra_indica	Trionychia	82.86	85.06	294	724	724	0.406077348	0.406077348	0	0	1	unknown	no	size threshold	extant	Young_et_al_2019
Chitra_vandijki	CRI5050	Chitra_vandijki	Trionychia	103.34	111.43	353	724	724	0.487569061	0.487569061	0	0	1	unknown	no	size threshold	extant	Young_et_al_2019
Chrysemys_picta	OUMNH 8797	Chrysemys_picta	Emysternia	26.4	29	129.18	266	225	0.485639098	0.574133333	0	0	0	unknown	no	size threshold	extant	This study
Chrysemys_picta	YPM VZ19741	Chrysemys_picta	Emysternia	25.7	27.3	135.6	266	225	0.509774436	0.602666667	0	0	0	female	no	size threshold	extant	This study
Chrysemys_picta	UF H117735	Chrysemys_picta	Emysternia	26.7	29.66	136.64	266	225	0.513684211	0.607288889	0	0	0	female	no	size threshold	extant	This study
Chrysemys_picta	CMNH 96156	Chrysemys_picta	Emysternia	37.02	41.03	191	266	225	0.718045113	0.848888889	0	0	0	female	yes	NA	extant	Young_et_al_2019
Chupacabrachelys_complexus	TMM 45606�1	Chupacabrachelys_complexus	Pelomedusoides	98	NA	730	NA	NA	NA	NA	0	0	0	NA	yes	NA	fossil	Lehman_Wick_2010
Claudius_angustatus	MVZ Herp 164771	Claudius_angustatus	Chelydroidea	15.9	17.5	88.89	150	165	0.5926	0.538727273	0	0	0	unknown	no	size threshold	extant	This study
Clemmys_guttata	NCSM Herp 34290	Clemmys_guttata	Emysternia	20.61	21.02	85.42	126	127	0.677936508	0.672598425	0	0	0	male	yes	NA	extant	This study
Clemmys_guttata	AMNH R75269	Clemmys_guttata	Emysternia	26.66	24.82	115	126	127	0.912698413	0.905511811	0	0	0	unknown	yes	NA	extant	Young_et_al_2019
Colossochelys_atlas	AMNH FARB 6332	Megalochelys_atlas	Testudinidae	463.14	318.3	NA	NA	NA	NA	NA	1	0	0	NA	yes	NA	fossil	This study
Condorchelys_antiqua	MPEF-PV 10884	Condorchelys_antiqua	stem	43	48	NA	NA	NA	NA	NA	0	0	0	NA	yes	NA	fossil	Sterli_et_al_2018
Ctenochelys_acris	MSC 35085	Ctenochelys_acris	Chelonioidea	152	NA	902	NA	NA	NA	NA	0	1	0	NA	yes	NA	fossil	Gentry_2016
Cuora_amboinensis	UMZC R18095	Cuora_amboinensis	Geoemydidae	37.17	36.4	161.36	250	233	0.64544	0.692532189	0	0	0	male	yes	NA	extant	This study
Cuora_galbinifrons	MVZ Herp 230933	Cuora_galbinifrons	Geoemydidae	32.5	31	138.23	204	186	0.677598039	0.743172043	1	0	0	unknown	yes	NA	extant	This study
Cuora_mouhotii	SMF 71599	Cuora_mouhotii	Geoemydidae	35.11	32.8	122.76	237	257	0.517974684	0.47766537	1	0	0	unknown	no	size threshold	extant	This study
Cuora_mouhotii	MVZ Herp 230480	Cuora_mouhotii	Geoemydidae	27.9	27.7	132.04	237	257	0.557130802	0.513774319	1	0	0	unknown	no	size threshold	extant	This study
Cuora_trifasciata	MVZ Herp 23932	Cuora_trifasciata	Geoemydidae	38.73	44.14	187.1	260	230	0.719615385	0.813478261	0	0	0	unknown	yes	NA	extant	This study
Cyclanorbis_elegans	CRI8225	Cyclanorbis_elegans	Trionychia	114.49	106.31	414	490	490	0.844897959	0.844897959	0	0	1	unknown	yes	NA	extant	Young_et_al_2019
Cyclanorbis_senegalensis	CRI3665	Cyclanorbis_senegalensis	Trionychia	53.71	61.02	218	325	325	0.670769231	0.670769231	0	0	1	unknown	yes	NA	extant	Young_et_al_2019
Cyclemys_atripons	UF H116449	Cyclemys_atripons	Geoemydidae	27.6	28.5	129.45	236	195	0.548516949	0.663846154	0	0	0	female	no	size threshold	extant	This study
Cyclemys_dentata	CAS Herp 248369	Cyclemys_dentata	Geoemydidae	36.5	39.01	190.82	210	196	0.908666667	0.973571429	0	0	0	male	yes	NA	extant	This study
Cyclemys_pulchristriata	MVZ Herp 222125	Cyclemys_pulchristriata	Geoemydidae	25.37	26.47	123.98	227	175	0.546167401	0.708457143	0	0	0	female	no	size threshold	extant	This study
Cycloderma_aubryi	NMB 18295	Cycloderma_aubryi	Trionychia	73.95	77.22	341.48	365	365	0.935561644	0.935561644	0	0	1	unknown	yes	NA	extant	This study
Cycloderma_aubryi	AMNH R108909	Cycloderma_aubryi	Trionychia	42.59	39.97	166	365	365	0.454794521	0.454794521	0	0	1	unknown	no	size threshold	extant	Young_et_al_2019
Cyloderma_frenatum	AMNH R110180	Cycloderma_frenatum	Trionychia	89.17	80.04	367	535	535	0.685981308	0.685981308	0	0	1	unknown	yes	NA	extant	Young_et_al_2019
Deirochelys_reticularia	LSUMZ Herp 81111	Deirochelys_reticularia	Emysternia	36.72	41.82	206.14	260	165	0.792846154	1.249333333	0	0	0	unknown	yes	NA	extant	This study
Deirochelys_reticularia	UF37555	Deirochelys_reticularia	Emysternia	33.58	37.13	190	260	165	0.730769231	1.151515152	0	0	0	unknown	yes	NA	extant	Young_et_al_2019
Dermatemys_mawii	USNM 66669	Dermatemys_mawii	Chelydroidea	71.9	83.6	549	600	479	0.915	1.146137787	0	0	0	unknown	yes	NA	extant	Knauss_2014
Dermatemys_mawii	NHMUK 1964.22.96	Dermatemys_mawii	Chelydroidea	44.6	51.3	323.03	600	479	0.538383333	0.674384134	0	0	0	female	no	size threshold	extant	This study
Dermochelys_coriacea	Volkers specimen (1913)	Dermochelys_coriacea	Chelonioidea	241.3	150	1240	1550	1550	0.8	0.8	0	1	0	unknown	yes	NA	extant	Volker_1913
Desmatochelys_lowii	KUVP 1200	Desmatochelys_lowi	Chelonioidea	202	NA	NA	NA	NA	NA	NA	0	1	0	NA	yes	NA	fossil	Hay_1908
Desmatochelys_lowii	FHSM VP-17470	Desmatochelys_lowi	Chelonioidea	193	NA	NA	NA	NA	NA	NA	0	1	0	NA	yes	NA	fossil	Wilson_2023
Desmatochelys_lowii	FMNH PR385	Desmatochelys_lowi	Chelonioidea	178.3	147.1	NA	NA	NA	NA	NA	0	1	0	NA	yes	NA	fossil	Zangerl_Sloan_1960
Desmatochelys_padillai	FCG-CBP 01	Desmatochelys_padillai	Chelonioidea	231.6	NA	NA	NA	NA	NA	NA	0	1	0	NA	yes	NA	fossil	Cadena_Parham_2015
Dogania_subplana	USNM 222523	Dogania_subplana	Trionychia	69.21	64.11	180	217	217	0.829493088	0.829493088	0	0	1	male	yes	NA	extant	Young_et_al_2019
Echmatemys_sp	PU 11525	Echmatemys_sp	Geoemydidae	60.4	68.3	NA	NA	NA	NA	NA	0	0	0	NA	yes	NA	fossil	Hay_1908
Eileanchelys_waldmani	NMS.G.1992.47.51	Eileanchelys_waldmani	stem	28.2	NA	230	NA	NA	NA	NA	0	0	0	NA	yes	NA	fossil	Anquetin_2010
Elseya_dentata	NHMUK 1875.5.4.8	Elseya_dentata	Chelidae	47.44	56.95	252.32	330	280	0.764606061	0.901142857	0	0	0	male	yes	NA	extant	This study
Elseya_novaeguineae	MVZ Herp 74895	Elseya_novaeguineae	Chelidae	26.3	30.96	154.57	229	191	0.674978166	0.809267016	0	0	0	unknown	no	fontanels in shell	extant	This study
Elseya_novaeguineae	USNM 313654	Elseya_novaeguineae	Chelidae	37.7	45.08	211.44	229	191	0.923318777	1.107015707	0	0	0	unknown	yes	NA	extant	This study
Emydoidea_blandingii	UMZC R18070	Emydoidea_blandingii	Emysternia	37.8	39.97	175.59	232	284	0.756853448	0.618274648	0	0	0	unknown	yes	NA	extant	This study
Emydoidea_blandingii	MVZ Herp 129944	Emydoidea_blandingii	Emysternia	38.5	40.9	187.39	232	284	0.807715517	0.659823944	0	0	0	unknown	yes	NA	extant	This study
Emydoidea_blandingii	AMNH R140774	Emydoidea_blandingii	Emysternia	51.63	54.75	220	232	284	0.948275862	0.774647887	0	0	0	unknown	yes	NA	extant	Young_et_al_2019
Emydura_macquarrii	NMB C1774	Emydura_macquarii	Chelidae	39.87	46.22	220.77	368	300	0.599918478	0.7359	0	0	0	female	yes	NA	extant	This study
Emydura_subglobosa	USNM 231518	Emydura_subglobosa	Chelidae	39.97	45.63	233.97	261	200	0.896436782	1.16985	0	0	0	female	yes	NA	extant	This study
Emys_orbicularis	UMZC R18055	Emys_orbicularis	Emysternia	36.2	40.65	160.23	232	210	0.690646552	0.763	0	0	0	unknown	yes	NA	extant	This study
Emys_orbicularis	UF57716	Emys_orbicularis	Emysternia	31.16	34.11	134	232	210	0.577586207	0.638095238	0	0	0	male	yes	NA	extant	Young_et_al_2019
Eochelone_brabantica	IRSNB R0001 (NIG2710/NReg 1661)	Eochelone_brabantica	Chelonioidea	144.3	104.7	820	NA	NA	NA	NA	0	1	0	NA	yes	NA	fossil	This study
Eosphargis_breineri	Nielsen (1963)	Eosphargis_breineri	Chelonioidea	247.8	160	NA	NA	NA	NA	NA	0	1	0	NA	yes	NA	fossil	Nielsen_1963
Eretmochelys_imbricata	SMF 36067	Eretmochelys_imbricata	Chelonioidea	97.45	76.24	463.93	940	850	0.493542553	0.5458	0	1	0	unknown	no	size threshold	extant	This study
Eretmochelys_imbricata	AMNH R58562	Eretmochelys_imbricata	Chelonioidea	155.6	131.03	779	940	850	0.828723404	0.916470588	0	1	0	unknown	yes	NA	extant	Young_et_al_2019
Erymnochelys_madagascariensis	NMB C2196	Erymnochelys_madagascariensis	Pelomedusoides	44.59	50.59	267	430	458	0.620930233	0.582969432	0	0	0	unknown	yes	NA	extant	This study
Erymnochelys_madagascariensis	SMF 7981	Erymnochelys_madagascariensis	Pelomedusoides	49.39	60.95	386.14	430	458	0.898	0.843100437	0	0	0	unknown	yes	NA	extant	This study
Euclastes_wielandi	RU EFP 00004	Euclastes_wielandi	Chelonioidea	119	NA	717	NA	NA	NA	NA	0	1	0	NA	yes	NA	fossil	Ullmann_Carr_2021
Eurysternum_sp	SMNS 59731	Eurysternum_sp	stem	79.1	77	341.35	NA	NA	NA	NA	0	1	0	NA	yes	NA	fossil	This study
Gaffneylania_auricularis	MPEF-PV 10556	Gaffneylania_auricularis	stem	170	NA	NA	NA	NA	NA	NA	1	0	0	NA	yes	NA	fossil	Sterli_et_al_2015
Geochelone_elegans	MVZ Herp 233519	Geochelone_elegans	Testudinidae	41.53	41.42	188.86	467	257	0.404411135	0.734863813	1	0	0	female	no	size threshold	extant	This study
Geochelone_elegans	CMNH 145707	Geochelone_elegans	Testudinidae	66.25	65.82	298	467	257	0.638115632	1.159533074	1	0	0	unknown	yes	NA	extant	Young_et_al_2019
Geoemyda_spengleri	UMMZ 227761	Geoemyda_spengleri	Geoemydidae	22.58	21.83	92.05	128	109	0.719140625	0.844495413	1	0	0	female	yes	NA	extant	This study
Geoemyda_tricarinata	NHMUK 1929.11.21.5	Melanochelys_tricarinata	Geoemydidae	32.8	32.69	151.16	185	196	0.817081081	0.77122449	1	0	0	female	yes	NA	extant	This study
Gigantatypus_salahi	ERMNH 1076	Gigantatypus_salahi	Chelonioidea	573.4	NA	NA	NA	NA	NA	NA	0	1	0	NA	yes	NA	fossil	Kaddumi_2006
Gilmoremys_lancensis	SMM P.67.5.1	Gilmoremys_lancensis	Trionychia	68.87	NA	293.5	NA	NA	NA	NA	0	0	1	NA	yes	NA	fossil	This study
Glyptemys_insculpta	YPM VZ5947	Glyptemys_insculpta	Emysternia	29.68	31.99	136.09	225	244	0.604844444	0.557745902	1	0	0	female	no	fontanels in shell; humerus underdeveloped	extant	This study
Glyptemys_insculpta	CMNH 113079	Glyptemys_insculpta	Emysternia	56.08	58.14	241	225	244	1.071111111	0.987704918	1	0	0	unknown	yes	NA	extant	Young_et_al_2019
Glyptemys_muhlenbergii	CMNH 122521	Glyptemys_muhlenbergii	Emysternia	20.73	20.79	99	110	115	0.9	0.860869565	0	0	0	unknown	yes	NA	extant	Young_et_al_2019
Glyptops_plicatulus	AMNH FARB 336	Glyptops_plicatulus	stem	54.5	63.5	300	NA	NA	NA	NA	0	0	0	NA	yes	NA	fossil	Hay_1908
Gopherus_agassizii	MVZ Herp 43040	Gopherus_agassizii	Testudinidae	42.76	38.33	171.61	374	330	0.458850267	0.520030303	1	0	0	female	no	size threshold	extant	This study
Gopherus_agassizii	USNM 222096	Gopherus_agassizii	Testudinidae	61.87	54.46	258	374	330	0.689839572	0.781818182	1	0	0	unknown	yes	NA	extant	Young_et_al_2019
Gopherus_berlandieri	MVZ Herp 36747	Gopherus_berlandieri	Testudinidae	52.67	43.56	177.79	210	238	0.846619048	0.747016807	1	0	0	male	yes	NA	extant	This study
Gopherus_berlandieri	UF62107	Gopherus_berlandieri	Testudinidae	56.33	48.67	214	210	238	1.019047619	0.899159664	1	0	0	male	yes	NA	extant	Young_et_al_2019
Gopherus_flavomarginatus	USNM 051357	Gopherus_flavomarginatus	Testudinidae	93.55	71.83	334	391	356	0.854219949	0.938202247	1	0	0	female	yes	NA	extant	Young_et_al_2019
Gopherus_polyphemus	USNM 540796	Gopherus_polyphemus	Testudinidae	65.24	51.08	257.65	425	440	0.606235294	0.585568182	1	0	0	female	yes	NA	extant	This study
Gopherus_polyphemus	UF151910	Gopherus_polyphemus	Testudinidae	78.25	59.35	318	425	440	0.748235294	0.722727273	1	0	0	unknown	yes	NA	extant	Young_et_al_2019
Graptemys_barbouri	UF3356	Graptemys_barbouri	Emysternia	51.8	59.01	263	327	130	0.804281346	2.023076923	0	0	0	female	yes	NA	extant	Young_et_al_2019
Graptemys_ernsti	UF6819	Graptemys_ernsti	Emysternia	19.11	22.11	96	285	131	0.336842105	0.732824427	0	0	0	unknown	no	size threshold	extant	Young_et_al_2019
Graptemys_flavimaculata	CMNH 118575	Graptemys_flavimaculata	Emysternia	21.32	23.57	114	223	123	0.511210762	0.926829268	0	0	0	unknown	no	size threshold	extant	Young_et_al_2019
Graptemys_geographica	USNM 220873	Graptemys_geographica	Emysternia	37.6	44.1	190.4	292	160	0.652054795	1.19	0	0	0	female	yes	NA	extant	This study
Graptemys_geographica	CMNH 36963	Graptemys_geographica	Emysternia	46.82	52.32	235	292	160	0.804794521	1.46875	0	0	0	female	yes	NA	extant	Young_et_al_2019
Graptemys_nigrinoda	CMNH 67407	Graptemys_nigrinoda	Emysternia	29.32	35.45	159	221	120	0.719457014	1.325	0	0	0	female	yes	NA	extant	Young_et_al_2019
Graptemys_oculifera	USNM 015510	Graptemys_oculifera	Emysternia	39.28	46.92	207	215	109	0.962790698	1.899082569	0	0	0	female	yes	NA	extant	Young_et_al_2019
Graptemys_oculifera	SMF72297	Graptemys_oculifera	Emysternia	23.46	26.67	108	215	109	0.502325581	0.990825688	0	0	0	unknown	no	size threshold	extant	This study
Graptemys_ouachitensis	CMNH 61656	Graptemys_ouachitensis	Emysternia	40.64	47.46	217	260	160	0.834615385	1.35625	0	0	0	unknown	yes	NA	extant	Young_et_al_2019
Graptemys_pseudogeographica	MVZ Herp 250644	Graptemys_pseudogeographica	Emysternia	26.94	32.02	136.57	277	150	0.493032491	0.910466667	0	0	0	male	yes	NA	extant	This study
Graptemys_pseudogeographica	UF4274	Graptemys_pseudogeographica	Emysternia	42.3	48.87	221	277	150	0.797833935	1.473333333	0	0	0	female	yes	NA	extant	Young_et_al_2019
Graptemys_pulchra	USNM 266204	Graptemys_pulchra	Emysternia	43.13	53.64	239	279	122	0.856630824	1.959016393	0	0	0	female	yes	NA	extant	Young_et_al_2019
Graptemys_versa	USNM 290956	Graptemys_versa	Emysternia	34.28	40.29	179	214	116	0.836448598	1.543103448	0	0	0	female	yes	NA	extant	Young_et_al_2019
Hardella_thurjii	UMMZ 227976	Hardella_thurjii	Geoemydidae	17.22	19	108.01	653	205	0.165405819	0.526878049	0	0	0	unknown	no	size threshold	extant	This study
Hardella_thurjii	SMF 62898	Hardella_thurjii	Geoemydidae	28.6	31.99	178.11	653	205	0.272756508	0.868829268	0	0	0	female	no	below sex threshold	extant	This study
Heosemys_spinosa	USNM 070836	Heosemys_spinosa	Geoemydidae	46.74	47.87	197.01	275	275	0.7164	0.7164	0	0	0	unknown	yes	NA	extant	This study
Homopus_areolatus	OUMNH 9403	Homopus_areolatus	Testudinidae	20.9	18.89	89.2	120	100	0.743333333	0.892	1	0	0	female	yes	NA	extant	This study
Homopus_areolatus	MVZ Herp 257057	Homopus_areolatus	Testudinidae	25.3	25.39	105.76	120	100	0.881333333	1.0576	1	0	0	female	yes	NA	extant	This study
Homopus_areolatus	UF43420	Homopus_areolatus	Testudinidae	21.05	23.72	99	120	100	0.825	0.99	1	0	0	unknown	yes	NA	extant	Young_et_al_2019
Homopus_femoralis	MVZ Herp 69187	Homopus_femoralis	Testudinidae	25.23	25.46	104.37	168	137	0.62125	0.761824818	1	0	0	female	yes	NA	extant	This study
Homopus_signatus	AMNH R175220	Chersobius_signatus	Testudinidae	22.21	20.2	102	110	96	0.927272727	1.0625	1	0	0	unknown	yes	NA	extant	Young_et_al_2019
Hydromedusa_maximiliani	UMMZ 103240	Hydromedusa_maximiliani	Chelidae	27.25	28.67	142.13	200	170	0.71065	0.836058824	0	0	0	unknown	yes	NA	extant	This study
Hydromedusa_tectifera	USNM 015189	Hydromedusa_tectifera	Chelidae	43.55	50.43	231.11	306	284	0.755261438	0.813767606	0	0	0	unknown	yes	NA	extant	This study
Indotestudo_elongata	MVZ Herp 222128	Indotestudo_elongata	Testudinidae	32.39	29.57	137.97	310	380	0.445064516	0.363078947	1	0	0	female	no	size threshold	extant	This study
Indotestudo_elongata	AMNH R110183	Indotestudo_elongata	Testudinidae	53.98	51.6	276	310	380	0.890322581	0.726315789	1	0	0	unknown	yes	NA	extant	Young_et_al_2019
Indotestudo_forstenii	CRI7129	Indotestudo_forstenii	Testudinidae	47.93	45.69	218	254	309	0.858267717	0.705501618	1	0	0	unknown	yes	NA	extant	Young_et_al_2019
Judithemys_sukhanovi	TMP 87.02.01	Judithemys_sukhanovi	stem	77	75.21	385	NA	NA	NA	NA	0	0	0	NA	yes	NA	fossil	This study
Kachuga_dhongoka	SMF 49717	Batagur_dhongoka	Geoemydidae	59.86	72.65	375.49	480	260	0.782270833	1.444192308	0	0	0	unknown	yes	NA	extant	This study
Kachuga_kachuga	SMF 48155	Batagur_kachuga	Geoemydidae	57.14	64.01	363.74	560	290	0.649535714	1.254275862	0	0	0	unknown	yes	NA	extant	This study
Kallokibotion_bajazidi	NHMUK R4921	Kallokibotion_bajazidi	stem	60.6	80.1	NA	NA	NA	NA	NA	0	0	0	NA	yes	NA	fossil	Gaffney_Meylan_1992
Kinixys_belliana	MVZ Herp 266109	Kinixys_belliana	Testudinidae	38.6	35.66	162.08	230	230	0.704695652	0.704695652	1	0	0	male	yes	NA	extant	This study
Kinixys_belliana	NHMUK 1969.301	Kinixys_belliana	Testudinidae	37.39	34.47	168.6	230	230	0.733043478	0.733043478	1	0	0	male	yes	NA	extant	This study
Kinixys_belliana	USNM 222517	Kinixys_belliana	Testudinidae	45.77	42.88	191	230	230	0.830434783	0.830434783	1	0	0	unknown	yes	NA	extant	Young_et_al_2019
Kinixys_erosa	CMNH 114617	Kinixys_erosa	Testudinidae	51.6	46.71	191	299	400	0.638795987	0.4775	1	0	0	male	no	below sex threshold	extant	Young_et_al_2019
Kinixys_homeana	MVZ Herp 83681	Kinixys_homeana	Testudinidae	42.51	37.57	162.39	258	251	0.629418605	0.646972112	1	0	0	male	yes	NA	extant	This study
Kinixys_homeana	AMNH R43306	Kinixys_homeana	Testudinidae	50.45	44.01	197	258	251	0.763565891	0.784860558	1	0	0	unknown	yes	NA	extant	Young_et_al_2019
Kinixys_lobatsiana	MVZ Herp 244883	Kinixys_lobatsiana	Testudinidae	29.62	26.14	124.26	200	170	0.6213	0.730941176	1	0	0	female	no	fontanels in shell	extant	This study
Kinosternon_acutum	MVZ Herp 264300	Kinosternon_acutum	Chelydroidea	25.46	23.7	128.69	120	105	1.072416667	1.225619048	0	0	0	male	yes	NA	extant	This study
Kinosternon_alamosae	MVZ Herp 50907	Kinosternon_alamosae	Chelydroidea	20.23	21.13	108.93	126	135	0.86452381	0.806888889	0	0	0	unknown	yes	NA	extant	This study
Kinosternon_baurii	MVZ Herp 110879	Kinosternon_baurii	Chelydroidea	16.82	16.52	84.64	127	115	0.666456693	0.736	0	0	0	unknown	yes	NA	extant	This study
Kinosternon_flavescens	MVZ Herp 244070	Kinosternon_flavescens	Chelydroidea	33.67	31.61	163.63	135	147	1.212074074	1.113129252	0	0	0	unknown	yes	NA	extant	This study
Kinosternon_herrerai	USNM 266194	Kinosternon_herrerai	Chelydroidea	24.14	25.07	131.01	157	172	0.834458599	0.761686047	0	0	0	female	yes	NA	extant	This study
Kinosternon_hirtipes	UF H45035	Kinosternon_hirtipes	Chelydroidea	19.6	20.21	94.05	160	186	0.5878125	0.505645161	0	0	0	unknown	no	size threshold	extant	This study
Kinosternon_hirtipes	UF H43506	Kinosternon_hirtipes	Chelydroidea	22.62	22.57	103.94	160	186	0.649625	0.558817204	0	0	0	male	no	below sex threshold	extant	This study
Kinosternon_hirtipes	MVZ Herp 70691	Kinosternon_hirtipes	Chelydroidea	28.1	30.7	142.51	160	186	0.8906875	0.766182796	0	0	0	unknown	yes	NA	extant	This study
Kinosternon_integrum	UF H169028	Kinosternon_integrum	Chelydroidea	26.47	27.45	142.38	196	223	0.726428571	0.638475336	0	0	0	unknown	yes	NA	extant	This study
Kinosternon_integrum	MVZ Herp 68971	Kinosternon_integrum	Chelydroidea	31.73	32.84	167.2	196	223	0.853061224	0.749775785	0	0	0	unknown	yes	NA	extant	This study
Kinosternon_sonoriense	USNM 017018	Kinosternon_sonoriense	Chelydroidea	23.13	23.96	122.01	175	169	0.6972	0.721952663	0	0	0	female	yes	NA	extant	This study
Kinosternon_sonoriense	MVZ Herp 269707	Kinosternon_sonoriense	Chelydroidea	28.86	28.65	131.02	175	169	0.748685714	0.775266272	0	0	0	unknown	yes	NA	extant	This study
Kinosternon_subrubrum	MVZ Herp 137439	Kinosternon_subrubrum	Chelydroidea	16.86	17.31	78.61	125	116	0.62888	0.677672414	0	0	0	unknown	yes	NA	extant	This study
Kinosternon_subrubrum	OUMNH 8748	Kinosternon_subrubrum	Chelydroidea	18.05	18.31	85.04	125	116	0.68032	0.733103448	0	0	0	unknown	yes	NA	extant	This study
Leiochelys_tokaryki	RSM P3328.2	Leiochelys_tokaryki	Chelydroidea	22.1	21.6	124.5	NA	NA	NA	NA	0	0	0	NA	yes	NA	fossil	Brinkman_et_al_2022
Lepidochelys_kempii	AMNH R131151	Lepidochelys_kempii	Chelonioidea	64.57	55.11	320	760	710	0.421052632	0.450704225	0	1	0	unknown	no	size threshold	extant	Young_et_al_2019
Lepidochelys_olivacea	QM J85545	Lepidochelys_olivacea	Chelonioidea	107.5	92.7	440	793	720	0.554854981	0.611111111	0	1	0	female	yes	NA	extant	This study
Lepidochelys_olivacea	AMNH R74825	Lepidochelys_olivacea	Chelonioidea	89.01	77.13	404	793	720	0.509457755	0.561111111	0	1	0	unknown	no	size threshold	extant	Young_et_al_2019
Leucocephalon_yuwonoi	UF H97334	Leucocephalon_yuwonoi	Geoemydidae	43.82	43.74	200.42	240	278	0.835083333	0.720935252	0	0	0	female	yes	NA	extant	This study
Leyvachelys_cipadi	FCG-CBP-71	Leyvachelys_cipadi	stem	170	202	880	NA	NA	NA	NA	0	0	0	NA	yes	NA	fossil	Cadena_2015
Lissemys_punctata	USNM 293690	Lissemys_punctata	Trionychia	44.55	49.81	222	370	370	0.6	0.6	0	0	1	male	yes	NA	extant	Young_et_al_2019
Lissemys_scutata	CRI5036	Lissemys_scutata	Trionychia	39.36	44.41	170	230	230	0.739130435	0.739130435	0	0	1	unknown	yes	NA	extant	Young_et_al_2019
Macrochelys_temminckii	SMF 7432	Macrochelys_temminckii	Chelydroidea	127.08	133.01	559.55	492	800	1.137296748	0.6994375	0	0	0	unknown	yes	NA	extant	This study
Macroclemys_sp	AMNH FARB 12445	Macrochelys_sp	Chelydroidea	75.1	88	NA	NA	NA	NA	NA	0	0	0	NA	yes	NA	fossil	This study
Malaclemys_terrapin	LSUMZ Herp 57803	Malaclemys_terrapin	Emysternia	24.63	28.19	127.59	320	180	0.39871875	0.708833333	0	0	0	male	no	fontanels in shell	extant	This study
Malaclemys_terrapin	OUMNH 8798	Malaclemys_terrapin	Emysternia	26.3	30.09	128.26	320	180	0.4008125	0.712555556	0	0	0	unknown	yes	NA	extant	This study
Malaclemys_terrapin	AMNH R142307	Malaclemys_terrapin	Emysternia	40.62	45.84	200	320	180	0.625	1.111111111	0	0	0	unknown	yes	NA	extant	Young_et_al_2019
Malacochersus_tornieri	UF H85285	Malacochersus_tornieri	Testudinidae	26.29	24	121.23	178	170	0.681067416	0.713117647	1	0	0	unknown	yes	NA	extant	This study
Malacochersus_tornieri	NHMUK 1969.2211-2212	Malacochersus_tornieri	Testudinidae	31.11	28.99	132.27	178	170	0.743089888	0.778058824	1	0	0	unknown	yes	NA	extant	This study
Malacochersus_tornieri	CMNH 124251	Malacochersus_tornieri	Testudinidae	31.89	30.43	151	178	170	0.848314607	0.888235294	1	0	0	unknown	yes	NA	extant	Young_et_al_2019
Malayemys_subtrijuga	NHMUK 1903.4.13.1	Malayemys_subtrijuga	Geoemydidae	27.53	29.11	140.28	237	199	0.591898734	0.704924623	0	0	0	unknown	yes	NA	extant	This study
Manouria_emys	NMB 10450	Manouria_emys	Testudinidae	117.96	111.98	456.7	580	600	0.787413793	0.761166667	1	0	0	female	yes	NA	extant	This study
Manouria_emys	SMF 67587	Manouria_emys	Testudinidae	130.18	118.72	535.37	580	600	0.923051724	0.892283333	1	0	0	unknown	yes	NA	extant	This study
Manouria_emys	CRI4642	Manouria_emys	Testudinidae	87.26	78.76	304	580	600	0.524137931	0.506666667	1	0	0	unknown	no	size threshold	extant	Young_et_al_2019
Manouria_impressa	SMF 69446	Manouria_impressa	Testudinidae	80.54	76.63	290.05	359	293	0.807938719	0.989931741	1	0	0	unknown	yes	NA	extant	This study
Manouria_impressa	CRI2900	Manouria_impressa	Testudinidae	72.87	66.77	251	359	293	0.699164345	0.85665529	1	0	0	unknown	yes	NA	extant	Young_et_al_2019
Mauremys_leprosa	MVZ Herp 237439	Mauremys_leprosa	Geoemydidae	33.75	38.36	172.26	240	210	0.71775	0.820285714	1	0	0	unknown	yes	NA	extant	This study
Mauremys_mutica	MVZ Herp 230487	Mauremys_mutica	Geoemydidae	28.52	28.47	130.38	195	196	0.668615385	0.665204082	0	0	0	unknown	yes	NA	extant	This study
Megalochelys_cf_silvensis	K1588b	Megalochelys_cf_silvensis	Testudinidae	NA	340	NA	NA	NA	NA	NA	1	0	0	NA	yes	NA	fossil	Setiyabudi_2009
Meiolania_brevicollis	NTM P895-55	Meiolania_brevicollis	stem	168	NA	NA	NA	NA	NA	NA	1	0	0	NA	yes	NA	fossil	Gaffney_1996
Meiolania_plat_largest_hum	AM F16850+16848	Meiolania_plat_largest_hum	stem	205	NA	NA	NA	NA	NA	NA	1	0	0	NA	yes	NA	fossil	Gaffney_1996
Meiolania_platyceps	AM F611110_best_carapace	Meiolania_platyceps	stem	NA	134	634.5	NA	NA	NA	NA	1	0	0	NA	yes	NA	fossil	Gaffney_1996; TEWG_2015
Meiolania_platyceps_largest_fem	AM F1203_largest_femur	Meiolania_platyceps_largest_fem	stem	NA	213	NA	NA	NA	NA	NA	1	0	0	NA	yes	NA	fossil	Gaffney_1996
Melanochelys_trijuga	NHMUK 1934.11.9.1-3	Melanochelys_trijuga	Geoemydidae	32.6	34.21	161.99	262	383	0.618282443	0.422950392	0	0	0	female	yes	NA	extant	This study
Mesoclemmys_gibba	UF H65516	Mesoclemmys_gibba	Chelidae	28.36	33.09	160.85	233	200	0.690343348	0.80425	0	0	0	unknown	yes	NA	extant	This study
Mesoclemmys_raniceps	UF H21632	Mesoclemmys_raniceps	Chelidae	28.33	33.43	154.46	335	334	0.461074627	0.46245509	0	0	0	unknown	no	size threshold	extant	This study
Mesoclemmys_zuliae	UF H53439	Mesoclemmys_zuliae	Chelidae	46.64	55.44	259.21	279	208	0.9290681	1.246201923	0	0	0	female	yes	NA	extant	This study
Morenia_ocellata	NHMUK 91.11.26.1-5	Morenia_ocellata	Geoemydidae	31.95	36.48	185.71	239	150	0.777029289	1.238066667	0	0	0	female	yes	NA	extant	This study
Nanhsiungchelys_wuchingensis	IVPP V3106	Nanhsiungchelys_wuchingensis	Trionychia	210	NA	937	NA	NA	NA	NA	1	0	0	NA	yes	NA	fossil	Tong_Li_2019
Naomichelys_speciosa	FMNH PR273	Naomichelys_speciosa	stem	143	148	725	NA	NA	NA	NA	1	0	0	NA	yes	NA	fossil	Joyce_et_al_2014
Natator_depressus	QM J14463	Natator_depressus	Chelonioidea	165	133.6	793	930	884	0.852688172	0.897058824	0	1	0	unknown	yes	NA	extant	This study
Neurankylus_hutchisoni	UCMP V93118/154450	Neurankylus_hutchisoni	stem	167	NA	679	NA	NA	NA	NA	0	0	0	NA	yes	NA	fossil	Lively_2015
Neurankylus_torrejonensis	NMMNH P-9049	Neurankylus_torrejonensis	stem	NA	118	520	NA	NA	NA	NA	0	0	0	NA	yes	NA	fossil	Lyson_et_al_2016
Neusticemys_neuquina	MOZ 6094	Neusticemys_neuquina	stem	125	134	567	NA	NA	NA	NA	0	1	0	NA	yes	NA	fossil	Gasparini_et_al_1997; DeLaFuente_Fernandez_2011
Nilssonia_formosa	CRI7512	Nilssonia_formosa	Trionychia	65.87	66.12	206	420	420	0.49047619	0.49047619	0	0	1	unknown	no	size threshold	extant	Young_et_al_2019
Nilssonia_gangetica	SMF 52770	Nilssonia_gangetica	Trionychia	115.02	108.7	544.71	600	600	0.90785	0.90785	0	0	1	unknown	yes	NA	extant	This study
Nilssonia_gangetica	CRI4391	Nilssonia_gangetica	Trionychia	47.54	47.31	151	600	600	0.251666667	0.251666667	0	0	1	unknown	no	size threshold	extant	Young_et_al_2019
Nilssonia_hurum	CRI4959	Nilssonia_hurum	Trionychia	49.29	51.42	172	416	416	0.413461538	0.413461538	0	0	1	unknown	no	size threshold	extant	Young_et_al_2019
Notochelys_platynota	OUMNH 97.12.28.1	Notochelys_platynota	Geoemydidae	51.56	51.77	244.26	330	282	0.740181818	0.866170213	0	0	0	male	yes	NA	extant	This study
Ocadia_sinensis	MVZ Herp 230479	Mauremys_sinensis	Geoemydidae	37.51	42.54	204.39	271	200	0.754206642	1.02195	0	0	0	unknown	yes	NA	extant	This study
Oligochelone_rupelensis	IRSNB Vert-18733-03906	Oligochelone_rupelensis	Chelonioidea	104.7	NA	569	NA	NA	NA	NA	0	1	0	NA	yes	NA	fossil	This study
Ordosemys_leios	IVPP V9534-1	Ordosemys_leios	stem	55.5	50.7	269	NA	NA	NA	NA	0	0	0	NA	yes	NA	fossil	Brinkman_Peng_1993
Orlitia_borneensis	USNM 226380	Orlitia_borneensis	Geoemydidae	129.6	135.09	676.31	800	800	0.8453875	0.8453875	0	0	0	male	yes	NA	extant	This study
Osonachelus_decorata	MGSB 75110, Geolab T�44	Osonachelus_decorata	Chelonioidea	104.6	76.5	590	NA	NA	NA	NA	0	1	0	NA	yes	NA	fossil	Broin_et_al_2014
Owadowia_borsukbialynickae	ZPAL V/O-B/1959	Owadowia_borsukbialynickae	stem	NA	135	NA	NA	NA	NA	NA	0	0	0	NA	yes	NA	fossil	Szczygielski_et_al_2017
Palaeochersis_talampayensis	PUL R068	Palaeochersis_talampayensis	stem	127	119	455	NA	NA	NA	NA	1	0	0	NA	yes	NA	fossil	Szczygielski_et_al_2023
Palea_steindachneri	CRI11894	Palea_steindachneri	Trionychia	45.92	48.67	159	300	300	0.53	0.53	0	0	1	unknown	no	size threshold	extant	Young_et_al_2019
Pangshura_smithii	UF H85436	Pangshura_smithii	Geoemydidae	18.76	21.05	100.38	240	128	0.41825	0.78421875	0	0	0	unknown	no	size threshold	extant	This study
Peligrochelys_walshae	MPEF-PV 10195; MPEF-PV 10831	Peligrochelys_walshae	stem	129.4	115.7	NA	NA	NA	NA	NA	1	0	0	NA	yes	NA	fossil	Sterli_et_al_2019
Pelochelys_bibroni	USNM 231523	Pelochelys_bibroni	Trionychia	113.74	119.25	337.51	745	745	0.453033557	0.453033557	0	0	1	female	no	size threshold	extant	This study
Pelochelys_bibroni	CMNH 118595	Pelochelys_bibroni	Trionychia	121.11	133.7	448	745	745	0.601342282	0.601342282	0	0	1	unknown	yes	NA	extant	Young_et_al_2019
Pelochelys_cantorii	CRI4974	Pelochelys_cantorii	Trionychia	109.97	112.42	369	730	730	0.505479452	0.505479452	0	0	1	unknown	no	size threshold	extant	Young_et_al_2019
Pelodiscus_sinensis	OUMNH 8801	Pelodiscus_sinensis	Trionychia	34.91	37.55	124.51	201	201	0.619452736	0.619452736	0	0	1	female	yes	NA	extant	This study
Pelodiscus_sinensis	USNM 539335	Pelodiscus_sinensis	Trionychia	30.82	34.28	104	201	201	0.517412935	0.517412935	0	0	1	female	no	size threshold	extant	Young_et_al_2019
Pelomedusa_subrufa	UMMZ 197253	Pelomedusa_subrufa	Pelomedusoides	28.62	33.95	141.96	197	197	0.720609137	0.720609137	0	0	0	unknown	yes	NA	extant	This study
Peltocephalus_dumerilianus	SMF 65407	Peltocephalus_dumerilianus	Pelomedusoides	56.13	60.2	316.43	470	500	0.673255319	0.63286	0	0	0	unknown	yes	NA	extant	This study
Pelusios_sinuatus	SMF 33053	Pelusios_sinuatus	Pelomedusoides	59.54	70.73	338.27	550	350	0.615036364	0.966485714	0	0	0	unknown	yes	NA	extant	This study
Pelusios_subniger	UMZC R18170	Pelusios_subniger	Pelomedusoides	21.72	25.04	113.64	200	150	0.5682	0.7576	0	0	0	unknown	no	size threshold	extant	This study
Phrynops_geoffroanus	SMF 8010	Phrynops_geoffroanus	Chelidae	70.17	78.94	373.33	463	395	0.806328294	0.945139241	0	0	0	unknown	yes	NA	extant	This study
Phrynops_hilarii	SMF 45470	Phrynops_hilarii	Chelidae	58.8	66.36	310.65	408	356	0.761397059	0.87261236	0	0	0	unknown	yes	NA	extant	This study
Platemys_platycephala	UMMZ 236444	Platemys_platycephala	Chelidae	27.13	28.09	140.55	167	180	0.841616766	0.780833333	0	0	0	unknown	yes	NA	extant	This study
Platysternon_megacephalum	NHMUK unnumbered	Platysternon_megacephalum	Emysternia	47.68	51.21	193.53	210	255	0.921571429	0.758941176	0	0	0	unknown	yes	NA	extant	This study
Plesiobaena_antiqua	TMP 92.36.681	Plesiobaena_antiqua	stem	50.79	NA	235.65	NA	NA	NA	NA	0	0	0	NA	yes	NA	fossil	This study
Plesiochelys_bigleri	MJSN SCR010-1279	Plesiochelys_bigleri	stem	NA	135.9	NA	NA	NA	NA	NA	0	0	0	NA	yes	NA	fossil	Puntener_et_al_2017
Plesiochelys_bigleri	MJSN TCH007-252	Plesiochelys_bigleri	stem	101.6	NA	429	NA	NA	NA	NA	0	0	0	NA	yes	NA	fossil	Puntener_et_al_2017
Podocnemis_expansa	USNM 222470	Podocnemis_expansa	Pelomedusoides	114.68	150.79	781.84	1090	550	0.717284404	1.421527273	0	0	0	female	yes	NA	extant	This study
Podocnemis_unifilis	NMB 3904	Podocnemis_unifilis	Pelomedusoides	49.24	63.46	306.37	500	332	0.61274	0.922801205	0	0	0	unknown	yes	NA	extant	This study
Podocnemis_unifilis	SMF 55470	Podocnemis_unifilis	Pelomedusoides	54.86	68.38	387.9	500	332	0.7758	1.168373494	0	0	0	unknown	yes	NA	extant	This study
Podocnemis_vogli	SMF 52791	Podocnemis_vogli	Pelomedusoides	44.71	56.22	360	360	277	1	1.299638989	0	0	0	unknown	yes	NA	extant	This study
Prionochelys_matutina	MSC 1540	Prionochelys_matutina	Chelonioidea	75	NA	550	NA	NA	NA	NA	0	1	0	NA	yes	NA	fossil	Gentry_2018
Proganochelys_quenstedtii	SMF 09-F2	Proganochelys_quenstedtii	stem	156	NA	519	NA	NA	NA	NA	1	0	0	NA	yes	NA	fossil	Szczygielski_et_al_2023
Proganochelys_quenstedtii	SMNS 16980	Proganochelys_quenstedtii	stem	134	153	485	NA	NA	NA	NA	1	0	0	NA	yes	NA	fossil	Gaffney_1990
Proterochersis_porebensis	ZPAL V39/48	Proterochersis_porebensis	stem	NA	127	395	NA	NA	NA	NA	0	0	0	NA	yes	NA	fossil	Szczygielski_et_al_2023
Proterochersis_porebensis	ZPAL V39/50	Proterochersis_porebensis	stem	106	NA	410	NA	NA	NA	NA	0	0	0	NA	yes	NA	fossil	Szczygielski_et_al_2023
Protostega_gigas	FMNH UR 79	Protostega_gigas	Chelonioidea	348	295	NA	NA	NA	NA	NA	0	1	0	NA	yes	NA	fossil	Case_1897; Danilov_et_al_2022
Protostega_gigas	AMNH 180	Protostega_gigas	Chelonioidea	415	353	NA	NA	NA	NA	NA	0	1	0	NA	yes	NA	fossil	Hay_1908; Danilov_et_al_2022
Protostega_gigas	ALAM unnumbered	Protostega_gigas	Chelonioidea	420	NA	NA	NA	NA	NA	NA	0	1	0	NA	yes	NA	fossil	Renger_1935; Danilov_et_al_2022
Protostega_gigas	KUVP 1201	Protostega_gigas	Chelonioidea	NA	360	NA	NA	NA	NA	NA	0	1	0	NA	yes	NA	fossil	Williston_1902
Psammobates_geometricus	AMNH R147542	Psammobates_geometricus	Testudinidae	28.64	24.46	124	165	123	0.751515152	1.008130081	1	0	0	unknown	yes	NA	extant	Young_et_al_2019
Psammobates_oculifer	MVZ Herp 65400	Psammobates_oculifer	Testudinidae	18.41	15.82	73.23	147	118	0.498163265	0.62059322	1	0	0	unknown	no	size threshold	extant	This study
Psammobates_oculifer	AMNH R160186	Psammobates_oculifer	Testudinidae	20.48	23.13	95	147	118	0.646258503	0.805084746	1	0	0	unknown	yes	NA	extant	Young_et_al_2019
Psammobates_tentorius	AMNH R139337	Psammobates_tentorius	Testudinidae	32.43	27.44	129	145	120	0.889655172	1.075	1	0	0	unknown	yes	NA	extant	Young_et_al_2019
Pseudemys_alabamensis	CMNH 113078	Pseudemys_alabamensis	Emysternia	55.45	60.88	315	375	295	0.84	1.06779661	0	0	0	unknown	yes	NA	extant	Young_et_al_2019
Pseudemys_concinna	LSUMZ Herp 81453	Pseudemys_concinna	Emysternia	35.93	41.27	210.07	437	330	0.480709382	0.636575758	0	0	0	unknown	no	size threshold	extant	This study
Pseudemys_concinna	CMNH 95987	Pseudemys_concinna	Emysternia	57.4	65.64	331	437	330	0.757437071	1.003030303	0	0	0	female	yes	NA	extant	Young_et_al_2019
Pseudemys_floridana	USNM 222392	Pseudemys_floridana	Emysternia	57.43	65.94	329.85	397	316	0.830856423	1.043829114	0	0	0	unknown	yes	NA	extant	This study
Pseudemys_gorzugi	USNM 026438	Pseudemys_gorzugi	Emysternia	29.76	33.38	165	400	284	0.4125	0.580985915	0	0	0	unknown	no	size threshold	extant	Young_et_al_2019
Pseudemys_nelsoni	USNM 335598	Pseudemys_nelsoni	Emysternia	57.43	61.94	282	375	300	0.752	0.94	0	0	0	unknown	yes	NA	extant	Young_et_al_2019
Pseudemys_peninsularis	USNM 222391	Pseudemys_peninsularis	Emysternia	70.23	79.81	374	380	320	0.984210526	1.16875	0	0	0	unknown	yes	NA	extant	Young_et_al_2019
Pseudemys_rubriventris	USNM 216210	Pseudemys_rubriventris	Emysternia	54.97	61.72	299.53	337	312	0.888813056	0.960032051	0	0	0	female	yes	NA	extant	This study
Pseudemys_rubriventris	AMNH R99145	Pseudemys_rubriventris	Emysternia	58.52	64.88	302	337	312	0.896142433	0.967948718	0	0	0	unknown	yes	NA	extant	Young_et_al_2019
Pseudemys_texana	AMNH R111960	Pseudemys_texana	Emysternia	52.48	60.01	273	330	253	0.827272727	1.079051383	0	0	0	unknown	yes	NA	extant	Young_et_al_2019
Ptychogaster_sp	NMB Ph2840-2860	Ptychogaster_sp	Geoemydidae	70.1	61.7	NA	NA	NA	NA	NA	1	0	0	NA	yes	NA	fossil	This study
Puppigerus_camperi	NHMUK 14375	Puppigerus_camperi	Chelonioidea	61.7	NA	NA	NA	NA	NA	NA	0	1	0	NA	yes	NA	fossil	This study
Pyxis_arachnoides	OUMNH 8782	Pyxis_arachnoides	Testudinidae	27.02	20.44	98.38	157	144	0.626624204	0.683194444	1	0	0	unknown	yes	NA	extant	This study
Pyxis_arachnoides	UMMZ 227768	Pyxis_arachnoides	Testudinidae	31.83	26.26	130.1	157	144	0.82866242	0.903472222	1	0	0	unknown	yes	NA	extant	This study
Pyxis_arachnoides	CRI6403	Pyxis_arachnoides	Testudinidae	31.62	26.04	123	157	144	0.78343949	0.854166667	1	0	0	unknown	yes	NA	extant	Young_et_al_2019
Pyxis_planicauda	MVZ Herp 234638	Pyxis_planicauda	Testudinidae	25.8	22.52	108.9	159	141	0.68490566	0.772340426	1	0	0	unknown	yes	NA	extant	This study
Pyxis_planicauda	CRI7065	Pyxis_planicauda	Testudinidae	29.99	26.29	145	159	141	0.911949686	1.028368794	1	0	0	unknown	yes	NA	extant	Young_et_al_2019
Rafetus_euphraticus	AMNH R80026	Rafetus_euphraticus	Trionychia	100.65	95.3	295	450	450	0.655555556	0.655555556	0	0	1	unknown	yes	NA	extant	Young_et_al_2019
Rhinochelys_nammourensis	ESC 2	Rhinochelys_nammourensis	Chelonioidea	52.07	NA	270	NA	NA	NA	NA	0	0	0	NA	yes	NA	fossil	Tong_et_al_2008
Rhinoclemmys_annulata	MVZ Herp 57593	Rhinoclemmys_annulata	Geoemydidae	22.88	22.86	116.45	226	202	0.515265487	0.576485149	1	0	0	unknown	no	size threshold	extant	This study
Rhinoclemmys_pulcherrima	NHMUK 1883.4.5.61	Rhinoclemmys_pulcherrima	Geoemydidae	20.28	20.78	103.7	207	181	0.500966184	0.572928177	1	0	0	unknown	no	size threshold	extant	This study
Rhinoclemmys_pulcherrima	MVZ Herp 79099	Rhinoclemmys_pulcherrima	Geoemydidae	37.69	38.27	178.2	207	181	0.860869565	0.984530387	1	0	0	unknown	yes	NA	extant	This study
Rhinoclemmys_punctularia	NHMUK unnumbered	Rhinoclemmys_punctularia	Geoemydidae	26.92	28.59	132.01	248	201	0.532298387	0.656766169	0	0	0	female	no	below sex threshold	extant	This study
Rhinoclemmys_punctularia	SMF 7643	Rhinoclemmys_punctularia	Geoemydidae	32.1	34.49	161.69	248	201	0.651975806	0.804427861	0	0	0	unknown	yes	NA	extant	This study
Rhinoclemmys_rubida	MVZ Herp 78373	Rhinoclemmys_rubida	Geoemydidae	27.75	29.4	137.82	230	179	0.599217391	0.769944134	0	0	0	unknown	yes	NA	extant	This study
Sacalia_quadriocellata	NCSM Herp 13265	Sacalia_quadriocellata	Geoemydidae	23.64	24.72	117.95	152	143	0.775986842	0.824825175	0	0	0	male	yes	NA	extant	This study
Santanachelys_gaffneyi	THUg 1386	Santanachelys_gaffneyi	Chelonioidea	22	NA	146	NA	NA	NA	NA	0	1	0	NA	yes	NA	fossil	Hirayama_1998
Sichuanchelys_palatodentata	IVPP V18093	Sichuanchelys_palatodentata	stem	28	44.2	230	NA	NA	NA	NA	0	0	0	NA	yes	NA	fossil	Joyce_et_al_2016
Solitudo_sicula	ZCSP US.0-Q2	Solitudo_sicula	Testudinidae	NA	104	NA	NA	NA	NA	NA	1	0	0	NA	yes	NA	fossil	Valenti_et_al_2022
Solnhofia_parsonsi	JM SCHA 70	Solnhofia_parsonsi	stem	36	41	184	NA	NA	NA	NA	0	1	0	NA	yes	NA	fossil	Joyce_2000
Staurotypus_salvinii	UF H33255	Staurotypus_triporcatus	Chelydroidea	44	47.56	257.5	206	186	1.25	1.384408602	0	0	0	unknown	yes	NA	extant	This study
Sternotherus_carinatus	USNM 059959	Sternotherus_carinatus	Chelydroidea	22.15	23.65	120.96	155	209	0.780387097	0.578755981	0	0	0	male	no	below sex threshold	extant	This study
Sternotherus_depressus	USNM 258080	Sternotherus_depressus	Chelydroidea	18.99	18.87	92.84	125	99	0.74272	0.937777778	0	0	0	unknown	yes	NA	extant	This study
Sternotherus_odoratus	LSUMZ Herp 88929	Sternotherus_odoratus	Chelydroidea	20.94	21.31	98.61	150	137	0.6574	0.719781022	0	0	0	unknown	yes	NA	extant	This study
Sternotherus_odoratus	YPM VZ019736	Sternotherus_odoratus	Chelydroidea	21.69	22.73	105.51	150	137	0.7034	0.770145985	0	0	0	unknown	yes	NA	extant	This study
Stigmochelys_pardalis	USNM 222502	Stigmochelys_pardalis	Testudinidae	79.03	67.97	292	750	655	0.389333333	0.445801527	1	0	0	unknown	no	size threshold	extant	Young_et_al_2019
Stupendemys_geographica	AMU-CURS-85	Stupendemys_geographicus	Pelomedusoides	360	NA	1840	NA	NA	NA	NA	0	0	0	NA	yes	NA	fossil	Cadena_et_al_2020
Stupendemys_geographica	MCNC 244	Stupendemys_geographicus	Pelomedusoides	NA	295	2300	NA	NA	NA	NA	0	0	0	NA	yes	NA	fossil	Wood_1976
Stupendemys_souzai	UFAC 1764	Stupendemys_souzai	Pelomedusoides	310	NA	NA	NA	NA	NA	NA	0	0	0	NA	yes	NA	fossil	Bocquetin_Melo_2006
Stylemys_nebrascensis	UMMP VP9318	Stylemys_nebrascensis	Testudinidae	44.2	36.6	NA	NA	NA	NA	NA	1	0	0	NA	yes	NA	fossil	This study
Taphrosphys_sulcatus	PU 18707	Taphrosphys_sulcatus	Pelomedusoides	111	122	NA	NA	NA	NA	NA	0	0	0	NA	yes	NA	fossil	Gaffney_1975
Terlinguachelys_fischbecki	TMM 43072-1	Terlinguachelys_fischbecki	Chelonioidea	286.4	338	NA	NA	NA	NA	NA	0	1	0	NA	yes	NA	fossil	Lehman_Thomlinson_2004
Terrapene_carolina	LSUMZ Herp 84573	Terrapene_carolina	Emysternia	24.52	24.39	110.95	198	235	0.560353535	0.47212766	1	0	0	unknown	no	size threshold	extant	This study
Terrapene_carolina	OUMNH 8795	Terrapene_carolina	Emysternia	27.85	28.29	115.09	198	235	0.581262626	0.489744681	1	0	0	unknown	no	size threshold	extant	This study
Terrapene_carolina	UF151564	Terrapene_carolina	Emysternia	39.74	42.8	179	198	235	0.904040404	0.761702128	1	0	0	unknown	yes	NA	extant	Young_et_al_2019
Terrapene_coahuila	AMNH R140861	Terrapene_coahuila	Emysternia	31.37	33.51	136	199	230	0.683417085	0.591304348	0	0	0	unknown	yes	NA	extant	Young_et_al_2019
Terrapene_nelsoni	UF27138	Terrapene_nelsoni	Emysternia	30.97	31.91	143	149	159	0.959731544	0.899371069	1	0	0	unknown	yes	NA	extant	Young_et_al_2019
Terrapene_ornata	MVZ Herp 250709	Terrapene_ornata	Emysternia	30.45	31.83	129	170	157	0.758823529	0.821656051	1	0	0	unknown	yes	NA	extant	This study
Terrapene_ornata	USNM 020989	Terrapene_ornata	Emysternia	32.7	35.53	128	170	157	0.752941176	0.815286624	1	0	0	unknown	yes	NA	extant	Young_et_al_2019
Testudo_graeca	YPM VZ002925	Testudo_graeca	Testudinidae	27.73	25.17	117.66	316	389	0.372341772	0.302467866	1	0	0	female	no	size threshold	extant	This study
Testudo_graeca	AMNH R96936	Testudo_graeca	Testudinidae	56.78	56.28	244	316	389	0.772151899	0.627249357	1	0	0	unknown	yes	NA	extant	Young_et_al_2019
Testudo_graeca_ibera	SMF67588	Testudo_graeca	Testudinidae	59.71	55.57	220.61	316	389	0.698132911	0.567120823	1	0	0	male	no	below sex threshold	extant	This study
Testudo_hermanni	MVZ Herp 238087	Testudo_hermanni	Testudinidae	37.55	36.39	145.29	357	314	0.40697479	0.462707006	1	0	0	male	no	size threshold	extant	This study
Testudo_hermanni	AMNH R6467	Testudo_hermanni	Testudinidae	50.47	46.69	202	357	314	0.565826331	0.643312102	1	0	0	unknown	no	size threshold	extant	Young_et_al_2019
Testudo_horsfieldii	OUMNH ZC10344	Testudo_horsfieldii	Testudinidae	40.7	38.65	159.48	286	190	0.557622378	0.839368421	1	0	0	female	no	below sex threshold	extant	This study
Testudo_horsfieldii	MVZ Herp 250427	Testudo_horsfieldii	Testudinidae	45.36	41.67	178.08	286	190	0.622657343	0.937263158	1	0	0	female	yes	NA	extant	This study
Testudo_horsfieldii	CMNH 114626	Testudo_horsfieldii	Testudinidae	46.84	45.91	169	286	190	0.590909091	0.889473684	1	0	0	female	yes	NA	extant	Young_et_al_2019
Testudo_kleinmanni	MVZ Herp 229497	Testudo_kleinmanni	Testudinidae	23.59	22.24	111.58	144	106	0.774861111	1.052641509	1	0	0	female	yes	NA	extant	This study
Testudo_kleinmanni	AMNH R153833	Testudo_kleinmanni	Testudinidae	25.25	23.73	123	144	106	0.854166667	1.160377358	1	0	0	unknown	yes	NA	extant	Young_et_al_2019
Testudo_marginata	MVZ Herp 247484	Testudo_marginata	Testudinidae	53.14	46.5	234.67	403	420	0.582307692	0.558738095	1	0	0	male	no	below sex threshold	extant	This study
Testudo_marginata	CMNH 114628	Testudo_marginata	Testudinidae	54.26	49.68	285	403	420	0.70719603	0.678571429	1	0	0	male	yes	NA	extant	Young_et_al_2019
Testudo_orthopygia	AMNH FARB 1325	Hesperotestudo_orthopygia	Testudinidae	200	150	NA	NA	NA	NA	NA	1	0	0	NA	yes	NA	fossil	Hay_1908
Testudo_osborniana	AMNH FARB 5868	Hesperotestudo_osborniana	Testudinidae	240	144	775	NA	NA	NA	NA	1	0	0	NA	yes	NA	fossil	Hay_1908
Thalassemys_bruntrutana	NKMB Watt18/211	Thalassemys_bruntrutana	stem	190	200	820	NA	NA	NA	NA	0	1	0	NA	yes	NA	fossil	Joyce_et_al_2021
Thalassochelydia_indet	JME 3995	Thalassochelydia_indet	stem	NA	80	NA	NA	NA	NA	NA	0	1	0	NA	yes	NA	fossil	Joyce_et_al_2021
Titanochelon_sp	FP1-2007-3535	Titanochelon_sp	Testudinidae	NA	275	NA	NA	NA	NA	NA	1	0	0	NA	yes	NA	fossil	Perez_Garcia_et_al_2017
Toxochelys_latiremis	FHSM VP-700	Toxochelys_latiremis	Chelonioidea	145	NA	NA	NA	NA	NA	NA	0	0	0	NA	yes	NA	fossil	Wilson_2023
Trachemys_decorata	USNM 063096	Trachemys_decorata	Emysternia	53.95	59.34	271	341	219	0.794721408	1.237442922	0	0	0	female	yes	NA	extant	Young_et_al_2019
Trachemys_decussata	MVZ Herp 265780	Trachemys_decussata	Emysternia	28.55	30.7	161.13	388	273	0.415283505	0.59021978	0	0	0	unknown	no	size threshold	extant	This study
Trachemys_decussata	UF21747	Trachemys_decussata	Emysternia	43.01	47.04	228	388	273	0.587628866	0.835164835	0	0	0	unknown	yes	NA	extant	Young_et_al_2019
Trachemys_dorbigni	CMNH 96002	Trachemys_dorbigni	Emysternia	30.56	32.57	156	250	230	0.624	0.67826087	0	0	0	female	yes	NA	extant	Young_et_al_2019
Trachemys_gaigeae	MVZ Herp 250711	Trachemys_gaigeae	Emysternia	39.86	43.55	196.99	270	222	0.729592593	0.887342342	0	0	0	unknown	yes	NA	extant	This study
Trachemys_nebulosa	MVZ Herp 137443	Trachemys_nebulosa	Emysternia	30.03	32.99	164.34	370	330	0.444162162	0.498	0	0	0	unknown	no	size threshold	extant	This study
Trachemys_ornata	SMF 7498	Trachemys_ornata	Emysternia	56.7	59.07	284.58	353	359	0.806175637	0.79270195	0	0	0	unknown	yes	NA	extant	This study
Trachemys_scripta	USNM 521393	Trachemys_scripta	Emysternia	50.32	54.29	246.76	328	261	0.752317073	0.945440613	0	0	0	unknown	yes	NA	extant	This study
Trachemys_scripta	CMNH 58088	Trachemys_scripta	Emysternia	52.04	53.81	264	328	261	0.804878049	1.011494253	0	0	0	female	yes	NA	extant	Young_et_al_2019
Trachemys_stejnegeri	UF H49423	Trachemys_stejnegeri	Emysternia	37.2	41.35	206.68	273	210	0.757069597	0.984190476	0	0	0	unknown	yes	NA	extant	This study
Trachemys_stejnegeri	UF150285	Trachemys_stejnegeri	Emysternia	38.24	43.17	206	273	210	0.754578755	0.980952381	0	0	0	unknown	yes	NA	extant	Young_et_al_2019
Trachemys_terrapen	USNM 10351	Trachemys_terrapen	Emysternia	38.5	44	242.58	300	243	0.8086	0.998271605	0	0	0	female	yes	NA	extant	This study
Trachemys_terrapen	AMNH R160180	Trachemys_terrapen	Emysternia	38.78	42.74	209	300	243	0.696666667	0.860082305	0	0	0	unknown	yes	NA	extant	Young_et_al_2019
Trionyx_singularis	AMNH FARB 1028	Trionyx_singularis	Trionychia	98.97	109.3	350	NA	NA	NA	NA	0	0	1	NA	yes	NA	fossil	Hay 1907; This study
Trionyx_triunguis	USNM 509953	Trionyx_triunguis	Trionychia	116.85	128.04	381.84	410	410	0.931317073	0.931317073	0	0	1	unknown	yes	NA	extant	This study
Trionyx_triunguis	USNM 337920	Trionyx_triunguis	Trionychia	117.13	129.11	384	410	410	0.936585366	0.936585366	0	0	1	male	yes	NA	extant	Young_et_al_2019
Vijayachelys_silvatica	UF H52515	Vijayachelys_silvatica	Geoemydidae	24.2	24.69	109.23	170	134	0.642529412	0.815149254	1	0	0	unknown	yes	NA	extant	This study
Xinjiangchelys_junggarensis	V7648	Xinjiangchelys_junggarensis	stem	NA	62.2	NA	NA	NA	NA	NA	0	0	0	NA	yes	NA	fossil	Yeh_1986
Xinjiangchelys_latimarginalis	IVPP V9537-1	Xinjiangchelys_latimarginalis	stem	73.3	NA	365.2	NA	NA	NA	NA	0	0	0	NA	yes	NA	fossil	Peng_Brinkman_1993
Xinjiangchelys_wusu	PMOL-SGP A0100-3	Xinjiangchelys_wusu	stem	NA	48.9	201.33	NA	NA	NA	NA	0	0	0	NA	yes	NA	fossil	Rabi_et_al_2013
Yuchelys_nanyangensis	HGM NR09-11-14	Yuchelys_nanyangensis	Trionychia	128	112	NA	NA	NA	NA	NA	1	0	0	NA	yes	NA	fossil	Tong_et_al_2012
Zangerlia_neimongolensis	IVPP 020788-7	Zangerlia_neimongolensis	Trionychia	108.6	NA	NA	NA	NA	NA	NA	1	0	0	NA	yes	NA	fossil	Brinkman_Peng_1996
