# Supplementary material for: Shell Constraints on Evolutionary Body Size–Limb Size Allometry Can Explain Morphological Conservatism in the Turtle Body Plan
Source: Ecol Evol. 2024 Nov 12;14(11):e70504. doi: 10.1002/ece3.70504 (PMC11557996; doi:10.1002/ece3.70504)
Supplement: Supplementary file 2 — Appendix S2. [file ECE3-14-e70504-s003.xlsx]

## Sheet: LIMBS dataset
For groups with multiple models, the best one (lowest AICc) is shown in green. Values of σ2 are only shown for the limb elements in the global regression best model. Numbers in bold denote p<0.05
Model	N	Type	λ	σ2	AICc	AICcw	R2	Variable	Coef. (95% CI)	SE	t-value	P-value
Global
FL ~ HL + ecology	197	PGLS	0.93	3.21e-05	-690.3	0.66	0.978	Intercept	0.18 (0.13,0.24)	0.03	6.53	5.6e-10
FL				0.000931				log10(HL)	0.93 (0.91,0.96)	0.01	78.54	2.2e-16
HL				0.00137				terrestrial	-0.03 (-0.05,-0.01)	0.01	-3.26	0.001
FL ~ HL + ecology	197	PGLS	0.93	3.12e-05	-688.9	0.32	0.978	Intercept	0.18 (0.12,0.24)	0.03	6.47	7.7e-10
								log10(HL)	0.93 (0.91,0.96)	0.01	77.38	2.2e-16
								terrestrial	-0.03 (-0.05,-0.01)	0.01	-3.43	0.000745
								aquatic	-0.02 (-0.06,0.03)	0.02	-0.83	0.41
FL ~ HL	197	PGLS	0.95	3.68e-05	-682	0.01	0.977	Intercept	0.17 (0.11,0.22)	0.03	5.87	1.78e-08
								log10(HL)	0.92 (0.9,0.95)	0.01	78.01	2.2e-16
FL ~ HL + ecology	197	PGLS	0.94	3.6e-05	-680	0.004	0.977	Intercept	0.17 (0.11,0.22)	0.03	5.82	2.38e-08
								log10(HL)	0.92 (0.9,0.95)	0.01	77.11	2.2e-16
								aquatic	-0.01 (-0.05,0.04)	0.02	-0.33	0.73
FL ~ HL + ecology	197	OLS	0	-	-625.6	0	0.969	Intercept	0.12 (0.07,0.16)	0.02	5.11	7.65e-07
								log10(HL)	0.95 (0.92,0.98)	0.01	69.6	2e-16
								terrestrial	-0.08 (-0.09,-0.06)	0.01	-9.51	2e-16
								aquatic	-0.08 (-0.1,-0.05)	0.01	-5.52	1.1e-07
FL ~ HL + ecology	197	OLS	0	-	-598.9	0	0.965	Intercept	0.17 (0.13,0.22)	0.02	7.93	1.64e-13
								log10(HL)	0.91 (0.89,0.94)	0.01	72.62	2e-16
								terrestrial	-0.07 (-0.08,-0.05)	0.01	-7.78	4.13e-13
FL ~ HL + ecology	197	OLS	0	-	-552	0	0.955	Intercept	0.14 (0.08,0.19)	0.03	4.99	1.36e-06
								log10(HL)	0.93 (0.89,0.96)	0.02	57.12	2e-16
								aquatic	-0.04 (-0.08,-0.01)	0.02	-2.58	0.01
FL ~ HL	197	OLS	0	-	-547.4	0	0.953	Intercept	0.17 (0.12,0.22)	0.02	6.75	1.66e-10
								log10(HL)	0.91 (0.88,0.93)	0.01	63.22	2e-16
Chelidae
FL ~ HL	17	PGLS	1	1.02e-05	-76.7	-	0.988	Intercept	0.003 (-0.08,0.08)	0.04	0.09	0.93
								log10(HL)	1.04 (0.99,1.08)	0.02	41.19	2e-16
Pelomedusoides
FL ~ HL	12	PGLS	1	2.07e-05	-31.7	-	0.969	Intercept	0.006 (-0.13,0.16)	0.08	0.09	0.93
								log10(HL)	1.02 (0.93,1.1)	0.04	23.41	4.6e-10
Trionychia
FL ~ HL + clade	21	PGLS	0	1.04e-05	-63.2	0.75	0.962	Intercept	-0.02 (-0.17,0.13)	0.09	-0.3	0.76
								log10(HL)	0.99 (0.91,1.07)	0.04	22.74	1e-14
								trionychid	0.06 (0.03,0.1)	0.02	3.25	0.004
FL ~ HL + clade + ecology	21	PGLS	0	1.03e-05	-59.3	0.11	0.962	Intercept	-0.04 (-0.22,0.14)	0.1	-0.43	0.67
								log10(HL)	1 (0.9,1.1)	0.06	17.63	2.3e-12
								trionychid	0.06 (0.01,0.1)	0.02	2.31	0.034
								terrestrial	-0.01 (-0.08,0.06)	0.04	-0.34	0.74
FL ~ HL	21	PGLS	0.48	1.9e-05	-58.9	0.09	0.945	Intercept	0.02 (-0.18,0.23)	0.1	0.24	0.81
								log10(HL)	0.97 (0.87,1.1)	0.05	18.89	8.9e-14
FL ~ HL + ecology	21	PGLS	0	1.36e-05	-57.6	0.05	0.95	Intercept	-0.05 (-0.26,0.16)	0.11	-0.49	0.63
								log10(HL)	1.03 (0.91,1.14)	0.06	16.78	1.93e-12
								terrestrial	-0.07 (-0.14,-0.01)	0.03	-1.97	0.064
Chelonioidea
FL ~ HL	13	PGLS	0.97	9.1e-05	-23.9	-	0.929	Intercept	0.32 (-0.16,0.77)	0.24	1.35	0.2
								log10(HL)	0.81 (0.62,1.02)	0.1	8.08	5.9e-06
Chelydroidea
FL ~ HL	18	PGLS	0	4.68e-06	-73.7	-	0.993	Intercept	-0.05 (-0.11,0.01)	0.03	-1.63	0.12
								log10(HL)	1.04 (1,1.07)	0.02	53.46	2e-16
Emysternia
FL ~ HL	37	PGLS	0.75	6.58e-06	-191.1	0.79	0.983	Intercept	0.01 (-0.06,0.1)	0.04	0.43	0.67
								log10(HL)	1.01 (0.96,1.06)	0.02	41.9	2e-16
FL ~ HL + ecology	37	PGLS	0.78	6.81e-06	-188.4	0.21	0.983	Intercept	0.01 (-0.06,0.11)	0.04	0.39	0.7
								log10(HL)	1.01 (0.96, 1.06)	0.03	37.85	2e-16
								terrestrial	0.0001 (-0.02, 0.02)	0.01	-0.01	0.99
Geoemydidae
FL ~ HL + ecology	26	PGLS	0.47	7.4e-06	-100.4	0.84	0.977	Intercept	0.03 (-0.07,0.14)	0.05	0.55	0.58
								log10(HL)	1 (0.93,1.06)	0.03	30.5	2.2e-16
								terrestrial	-0.04 (-0.06,-0.01)	0.01	-2.85	0.01
FL ~ HL	26	PGLS	0.91	3.9e-05	-97.2	0.16	0.971	Intercept	0.03 (-0.03,0.1)	0.03	0.92	0.36
								log10(HL)	0.99 (0.98,0.99)	0.003	317.1	2e-16
Testudinidae
FL ~ HL	36	PGLS	0.39	2.97e-05	-124.1	-	0.984	Intercept	0.11 (0.04,0.19)	0.04	2.86	0.007
								log10(HL)	0.9 (0.86,0.94)	0.02	45.87	2.2e-16

## Sheet: HUMERUS dataset
For groups with multiple models, the best one (lowest AICc) is shown in green. Values of σ2 are only shown for the limb elements in the global regression best model. Numbers in bold denote p<0.05
Model	N	Type	λ	σ2	AICc	AICcw	R2	Variable	Coef. (95% CI)	SE	t-value	P-value
Global
SCL ~ HL + ecology	201	PGLS	0.93	7.69e-05	-528.9	0.48	0.947	Intercept	0.85 (0.78,0.93)	0.04	20.82	2.2e-16
								log10(HL)	0.89 (0.85,0.92)	0.02	50.47	2.2e-16
								terrestrial	-0.04 (-0.07,-0.02)	0.02	-2.77	0.006
								aquatic	0.04 (-0.01,0.1)	0.03	1.48	0.14
SCL ~ HL + ecology	201	PGLS	0.93	7.7e-05	-528.8	0.46	0.946	Intercept	0.85 (0.78,0.93)	0.04	20.79	2.2e-16
SCL				0.000775				log10(HL)	0.89 (0.86,0.92)	0.02	50.32	2.2e-16
HL				0.000744				terrestrial	-0.05 (-0.08,-0.02)	0.02	-2.86	0.004
SCL ~ HL + ecology	201	PGLS	0.95	8.57e-05	-523.6	0.03	0.945	Intercept	0.84 (0.76,0.92)	0.04	20.16	2e-16
								log10(HL)	0.88 (0.85,0.92)	0.02	50.31	2e-16
								aquatic	0.04 (-0.01,0.1)	0.03	1.61	0.11
SCL ~ HL	201	PGLS	0.95	8.67e-05	-523.1	0.02	0.944	Intercept	0.84 (0.76,0.92)	0.04	20.09	2.2e-16
								log10(HL)	0.88 (0.85,0.92)	0.02	50.12	2.2e-16
SCL ~ HL + ecology	201	OLS	0	-	-481.7	0	0.932	Intercept	0.85 (0.78,0.92)	0.03	25.41	2e-16
								log10(HL)	0.91 (0.87,0.95)	0.02	46.27	2e-16
								terrestrial	-0.06 (-0.09,-0.04)	0.01	-5.27	3.62e-07
								aquatic	0.05 (0.01,0.09)	0.02	2.8	0.005
SCL ~ HL + ecology	201	OLS	0	-	-476	0	0.93	Intercept	0.82 (0.76,0.88)	0.03	25.53	2e-16
								log10(HL)	0.93 (0.89,0.97)	0.02	50.88	2e-16
								terrestrial	-0.07 (-0.09,-0.05)	0.01	-5.91	1.48e-08
SCL ~ HL + ecology	201	OLS	0	-	-457.3	0	0.922	Intercept	0.85 (0.78,0.92)	0.03	23.95	2e-16
								log10(HL)	0.9 (0.85,0.94)	0.02	43.15	2e-16
								aquatic	0.07 (0.03,0.11)	0.02	3.78	0.0002
SCL ~ HL	201	OLS	0	-	-445.4	0	0.917	Intercept	0.81 (0.74,0.88)	0.03	23.31	2e-16
								log10(HL)	0.93 (0.89,97)	0.02	46.88	2e-16
Chelidae
SCL ~ HL	17	PGLS	0	8.2e-06	-64.2	-	0.969	Intercept	0.83 (0.7,0.96)	0.07	12.13	3.7e-09
								log10(HL)	0.93 (0.85,1.01)	0.04	21.68	9.7e-13
Pelomedusoides
SCL ~ HL	13	PGLS	0	0.00015	-3.1	-	0.805	Intercept	0.68 (0.21,1.1)	0.25	2.68	0.021
								log10(HL)	1.03 (0.78,1.29)	0.14	7.22	1.7e-05
Trionychia
SCL ~ HL + clade	22	PGLS	0	3e-05	-44.4	0.73	0.917	Intercept	0.98 (0.73,1.23)	0.13	7.35	5.7e-07
								log10(HL)	0.86 (0.74,0.99)	0.06	13.4	3.9e-11
								trionychid	-0.14 (-0.2,-0.08)	0.03	-4.42	0.00029
SCL ~ HL + clade + ecology	22	PGLS	0	2.83e-05	-41.8	0.2	0.922	Intercept	0.87 (0.58,1.16)	0.17	5.22	5.8e-05
								log10(HL)	0.93 (0.77,1.1)	0.09	10.02	8.6e-09
								trionychid	-0.17 (-0.24,-0.09)	0.04	-4.16	0.00058
								terrestrial	-0.08 (-0.2,0.05)	0.07	-1.04	0.31
SCL ~ HL	22	PGLS	0.54	5.97e-05	-39	0.05	0.876	Intercept	0.82 (0.49,1.16)	0.16	4.99	7.06e-05
								log10(HL)	0.92 (0.75,1.1)	0.08	11.35	3.58e-10
SCL ~ HL + ecology	22	PGLS	0.54	6e-05	-35.6	0.01	0.876	Intercept	0.81 (0.46,1.16)	0.19	4.24	0.00044
								log10(HL)	0.93 (0.74,1.12)	0.1	9.02	2.67e-08
								terrestrial	-0.01 (-0.17,0.14)	0.09	-0.07	0.94
Chelonioidea
SCL ~ HL	16	PGLS	0.69	4.62e-05	-36.1	-	0.955	Intercept	1.13 (0.98,1.28)	0.08	14.03	1.2e-09
								log10(HL)	0.8 (0.73,0.87)	0.04	20.94	5.7e-12
Chelydroidea
SCL ~ HL	18	PGLS	0	3.6e-05	-37	-	0.943	Intercept	0.85 (0.67,1.02)	0.08	9.85	3.4e-08
								log10(HL)	0.9 (0.79,1)	0.05	16.65	1.6e-11
Emysternia
SCL ~ HL	37	PGLS	0.82	2.5e-05	-145.7	0.75	0.953	Intercept	0.75 (0.6,0.9)	0.07	10.23	4.62e-12
								log10(HL)	0.95 (0.86,1.04)	0.04	21.76	2.2e-16
SCL ~ HL + ecology	37	PGLS	0.81	2.44e-05	-143.5	0.25	0.954	Intercept	0.73 (0.58,0.9)	0.08	9.08	1.3e-10
								log10(HL)	0.97 (0.86,1.05)	0.05	19.81	2.2e-16
								terrestrial	-0.01 (-0.05,0.03)	0.02	-0.66	0.51
Geoemydidae
SCL ~ HL + ecology	24	PGLS	1	6.5e-05	-74.2	0.85	0.96	Intercept	0.68 (0.58,0.76)	0.05	13.96	4.2e-12
								log10(HL)	1.01 (1,1.02)	0.004	244.67	2.2e-16
								terrestrial	-0.03 (-0.05,-0.01)	0.01	-3.2	0.004
SCL ~ HL	24	PGLS	0.78	3.46e-05	-70.8	0.15	0.945	Intercept	0.63 (0.46,0.81)	0.08	7.85	8.1e-08
								log10(HL)	1.04 (0.94,1.14)	0.05	21.97	2.2e-16
Testudinidae
SCL ~ HL	33	PGLS	0.2	3.98e-05	-99.2	-	0.972	Intercept	0.77 (0.68,0.88)	0.05	15.24	5.98e-16
								log10(HL)	0.91 (0.85,0.96)	0.03	33.44	2.2e-16

## Sheet: FEMUR dataset
For groups with multiple models, the best one (lowest AICc) is shown in green. Values of σ2 are only shown for the limb elements in the global regression best model. Numbers in bold denote p<0.05
Model	N	Type	λ	σ2	AICc	AICcw	R2	Variable	Coef. (95% CI)	SE	t-value	P-value
Global
SCL ~ FL	188	PGLS	0.94	8.23e-05	-486.2	0.4	0.942	Intercept	0.64 (0.55,0.74)	0.05	13.64	2.2e-16
SCL				0.00069				log10(FL)	0.96 (0.92,0.99)	0.02	47.37	2.2e-16
FL				0.00095
SCL ~ FL + ecology	188	PGLS	0.93	7.93e-05	-485.6	0.29	0.943	Intercept	0.65 (0.55,0.74)	0.05	13.72	2e-16
								log10(FL)	0.96 (0.91,0.99)	0.02	46.54	2e-16
								aquatic	0.05 (-0.02,0.13)	0.04	1.22	0.22
SCL ~ FL + ecology	188	PGLS	0.94	8.22e-05	-484.7	0.19	0.943	Intercept	0.65 (0.55,0.74)	0.05	13.6	2e-16
								log10(FL)	0.96 (0.92,1)	0.02	47.1	2e-16
								terrestrial	-0.01 (-0.04,0.02)	0.02	-0.75	0.45
SCL ~ FL + ecology	188	PGLS	0.93	7.94e-05	-483.9	0.12	0.943	Intercept	0.65 (0.56,0.75)	0.05	13.66	2e-16
								log10(FL)	0.96 (0.92,1)	0.02	46.27	2e-16
								terrestrial	-0.01 (-0.04,0.02)	0.02	-0.63	0.52
								aquatic	0.04 (-0.03,0.12)	0.04	1.14	0.25
SCL ~ FL + ecology	188	OLS	0	-	-444.1	0	0.929	Intercept	0.75 (0.68,0.82)	0.04	19.99	2e-16
								log10(FL)	0.94 (0.9,0.99)	0.02	43.42	2e-16
								aquatic	0.11 (0.06,0.15)	0.02	4.91	1.99e-06
SCL ~ FL + ecology	188	OLS	0	-	-442.3	0	0.928	Intercept	0.75 (0.67,0.82)	0.04	1982	2e-16
								log10(FL)	0.94 (0.9,0.99)	0.02	43.34	2e-16
								terrestrial	0.01 (-0.02,0.03)	0.01	0.55	0.58
								aquatic	0.11 (0.06,0.15)	0.02	4.93	1.86e-06
SCL ~ FL	188	OLS	0	-	-423.2	0	0.919	Intercept	0.69 (0.62,0.76)	0.04	18.35	2e-16
								log10(FL)	0.98 (0.94,1.02)	0.02	45.86	2e-16
SCL ~ FL + ecology	188	OLS	0	-	-421.2	0	0.919	Intercept	0.69 (0.62,0.77)	0.04	18.13	2e-16
								log10(FL)	0.98 (0.94,1.03)	0.02	45.64	2e-16
								terrestrial	-0.002 (-0.03,0.02)	0.01	-0.2	0.84
Chelidae
SCL ~ FL	17	PGLS	0.65	1.6e-05	-57.8	-	0.955	Intercept	0.87 (0.74,1.01)	0.07	11.77	5.6e-09
								log10(FL)	0.87 (0.79,0.95)	0.04	20.06	3e-12
Pelomedusoides
SCL ~ FL	12	PGLS	0	0.00014	-1.3	-	0.83	Intercept	0.46 (-0.03,0.98)	0.28	1.62	0.13
								log10(FL)	1.11 (0.82,1.38)	0.15	7.11	3.2e-05
Trionychia
SCL ~ FL + clade	20	PGLS	0	3.36e-05	-35.2	0.98	0.886	Intercept	0.97 (0.69,1.23)	0.15	6.33	7.5e-06
								log10(FL)	0.89 (0.74,1.03)	0.08	11.16	3e-09
								trionychid	-0.2 (-0.27,-0.13)	0.04	-5.31	5.6e-05
SCL ~ FL	20	PGLS	0.66	9.32e-05	-26.9	0.02	0.794	Intercept	0.81 (0.41,1.25)	0.21	3.93	0.00098
								log10(FL)	0.93 (0.71,1.14)	0.1	8.85	5.6e-08
Chelonioidea
SCL ~ FL	9	PGLS	0	5.16e-05	-2.2	-	0.802	Intercept	1.41 (0.94,1.87)	0.25	5.59	0.0008
								log10(FL)	0.71 (0.49,0.93)	0.11	6.14	0.0004
Chelydroidea
SCL ~ FL	18	PGLS	0.96	0.0001	-36.9	-	0.94	Intercept	0.93 (0.64,1.22)	0.15	6.2	1.3e-05
								log10(FL)	0.83 (0.66,0.99)	0.08	10.4	1.6e-08
Emysternia
SCL ~ FL	37	PGLS	0.88	2.25e-05	-155	0.73	0.963	Intercept	0.74 (0.62,0.87)	0.06	11.82	8.97e-14
								log10(FL)	0.93 (0.86,1)	0.03	25.71	2.2e-16
SCL ~ FL + ecology	37	PGLS	0.89	2.31e-05	-153	0.27	0.964	Intercept	0.2 (0.58,0.87)	0.07	10.34	4.89e-12
								log10(FL)	0.95 (0.86,1.02)	0.04	23.13	2.2e-16
								terrestrial	-0.01 (-0.05,0.02)	0.02	-0.83	0.41
Geoemydidae
SCL ~ FL	24	PGLS	0	6.75e-06	-96.1	0.7	0.981	Intercept	0.55 (0.45,0.64)	0.05	10.96	2.2e-10
								log10(FL)	1.07 (1.01,1.13)	0.03	34.51	2.2e-16
SCL ~ FL + ecology	24	PGLS	0	6.32e-05	-94.4	0.3	0.983	Intercept	0.58 (0.47,0.69)	0.05	10.47	8.65e-10
								log10(FL)	1.06 (0.99,1.12)	0.03	31.65	2.2e-16
								terrestrial	-0.02 (-0.04,0.01)	0.01	-1.19	0.25
Testudinidae
SCL ~ FL	33	PGLS	0	4.23e-05	-95.6	-	0.968	Intercept	0.66 (0.56,0.77)	0.05	12.15	2.5e-13
								log10(FL)	1 (0.94,1.06)	0.03	31.75	2.2e-16

## Sheet: Sigma2 comparisons
Panciroli et al. (2024): mammals; results across set of 100 trees			* σ² of individual traits are based on a random tree within the subset of 100 trees (see R code); σ² of relationships based on the mean across all trees
Trait	σ2	Comparison with σ2 of similar purely allometric turtle model	T-test between σ2 values distributions (turtle shell length)	T-test between σ2 values distributions (estimated turtle BM)
body mass (BM)	0.0142	-
humerus circumference (HC)	0.0194	-
femur circumference (FC)	0.0194	-
femur+humerus circumference (FCHC)	0.002	-
femur length (FL)	0.00149	-
humerus length (HL)	0.00149	-
Relationship
BM vs. HC	0.000836 (mean)	-
BM vs. FC	0.000327 (mean)	-
BM vs. FCHC	0.000448 (mean)	-
BM vs. FL	0.001055 (mean)	12.8 times higher than turtles	t-statistic = -144.15; p < 2.2e-16	1.7 times higher than turtles, t-statistic = -30.3; p < 2.2e-16
BM vs. HL	0.001007 (mean)	11.6 times higher than turtles	t-statistic = -138.17; p < 2.2e-16	1.5 times higher than turtles, t-statistic = -50.47; p < 2.2e-16
FL vs. HL	0.0000682 (mean)	1.8 times higher than turtles	t-statistic = -51.68; p < 2.2e-16	-
Campione & Evans (2012): amniotes; results across 1 tree (bootstrapped pgls)
Trait	σ2	Comparison with σ2 of similar purely allometric turtle model	T-test between σ2 values distributions (turtle shell length)	T-test between σ2 values distributions (estimated turtle BM)
body mass (BM)	0.01251	-
humerus circumference (HC)	0.00184	-
femur circumference (FC)	0.00048	-
femur+humerus circumference (FCHC)	0.00167	-
femur length (FL)	0.00106	-
humerus length (HL)	0.00066	-
Relationship
BM vs. HC	0.000108	-
BM vs. FC	0.000139	-
BM vs. FCHC	7.67e-05	-
BM vs. FL	0.001233	15 times higher than turtles	t-statistic = -56.06; p < 2.2e-16	2 times higher than turtles, t-statistic = -61.9; p < 2.2e-16
BM vs. HL	0.000818	9.4 times higher than turtles	t-statistic = -46.98; p < 2.2e-16	1.3 times higher than turtles, t-statistic = -11.54; p < 2.2e-16
FL vs. HL	6.29e-05	1.7 times higher than turtles	t-statistic = -30.97; p < 2.2e-16	-
Benson et al. (2018): non-avian dinosaurs; results across set of 20 trees			* σ² of individual traits are based on a random tree within the subset of 20 trees (see R code); σ² of relationships based on the mean across all trees
Trait	σ2	Comparison with σ2 of similar purely allometric turtle model	T-test between σ2 values distributions (turtle shell length)	T-test between σ2 values distributions (estimated turtle BM)
body mass (BM)	0.03694	-
humerus circumference (HC)	0.00254	-
femur circumference (FC)	0.00459	-
femur+humerus circumference (FCHC)	0.00225	-
femur length (FL)	0.00413	-
humerus length (HL)	0.00307	-
Relationship
BM vs. HC	0.000222 (mean)	-
BM vs. FC	0.000428 (mean)	-
BM vs. FCHC	0.000113 (mean)	-
BM vs. FL	0.002449 (mean)	29.7 times higher than turtles	t-statistic = -26.98; p < 2.2e-16	4 times higher than turtles, t-statistic = -21.1; p = 1.15e-14
BM vs. HL	0.002731 (mean)	31.5 times higher than turtles	t-statistic = -15.87; p = 2.02e-12	4.2 times higher than turtles, t-statistic = -12.57; p = 1.16e-10
FL vs. HL	0.000216 (mean)	5.9 times higher than turtles	t-statistic = -20.95; p = 1.3e-14	-
Iijima et al. (2018): extant crocs; results across 1 tree (bootstrapped pgls)
Trait	σ2	Comparison with σ2 of similar purely allometric turtle model	T-test between σ2 values distributions (turtle shell length)	T-test between σ2 values distributions (estimated turtle BM)
Trunk length (TL)	0.00128	-
femur length (FL)	0.00105	-
humerus length (HL)	0.00105	-
Relationship
TL vs. FL	8.6e-05	1.04 times higher than turtles	t-statistic = 3.01; p = 0.0026	7.1 times lower than turtles, t-statistic = 162.6; p < 2.2e-16
TL vs. HL	7.3e-05	1.1 times lower than turtles	t-statistic = 19.79; p < 2.2e-16	8.8 times lower than turtles, t-statistic = 175.1; p < 2.2e-16
FL vs. HL	3.75e-06	9.8 times lower than turtles	t-statistic = 179.1; p < 2.2e-16	-
Field et al. (2013): extant birds; results across 1 tree (bootstrapped pgls)
Trait	σ2	Comparison with σ2 of similar purely allometric turtle model	T-test between σ2 values distributions (turtle shell length)	T-test between σ2 values distributions (estimated turtle BM)
body mass (BM)	0.0059	-
femur length (FL)	0.000713	-
humerus length (HL)	0.001114	-
Relationship
BM vs. FL	0.000444	5.4 times higher than turtles	t-statistic = -181.57; p < 2.2e-16	1.4 times lower than turtles, t-statistic = 45.78; p < 2.2e-16
BM vs. HL	0.000451	5.2 times higher than turtles	t-statistic = -172.56; p < 2.2e-16	1.4 times lower than turtles, t-statistic = 51.84; p < 2.2e-16
FL vs. HL	8.22e-05	2.2 times higher than turtles	t-statistic = -112; p < 2.2e-16	-

## Sheet: BM estimates for SCL specimens
Correct_taxonomy	Specimen	Clade	SCL_mm	BM_estimate_g
Acanthochelys_spixii	UMMZ 115653	Chelidae	116.93	290.08
Actinemys_marmorata	USNM 220752	Emysternia	147.01	541.68
Actinemys_marmorata	AMNH R68856	Emysternia	156	636.89
Adocus_amtgai	PIN 3640-3	Trionychia	400	8310.54
Aldabrachelys_gigantea	SMF 37072	Testudinidae	803.7	55756.9
Allaeochelys_crassesculpta	SMF ME 2449	Trionychia	175	871.42
Annemys_latiens	PIN 4636-7	stem	260	2566.03
Allaeochelys_crassesculpta	type	Trionychia	169	792.31
Apalone_ferox	USNM 222548	Trionychia	377	7070.82
Apalone_mutica	CMNH 39816	Trionychia	177	898.85
Apalone_spinifera	USNM 562752	Trionychia	198	1220.45
Aragochersis_lignitesta	MAP 7824	stem	450	11459.7
Araripemys_barretoi	LP-UFC 722	Pelomedusoides	200	1254.37
Archelon_ischyros	type (Wieland 1909)	Chelonioidea	1930	608407
Archelon_ischyros	NHMW-Geo 1977/1902/0001	Chelonioidea	1980	652373
Ashleychelys_palmeri	ChM PV7002	Chelonioidea	376	7019.77
Astrochelys_radiata	UF67621	Testudinidae	343	5463.79
Astrochelys_yniphora	AMNH R119971	Testudinidae	403	8481.68
Baena_arenosa	AMNH FARB 1112	stem	320	4521.28
Bairdemys_healeyorum	SC 90.16	Pelomedusoides	382	7329.58
Baptemys_wyomingensis	USNM 13437	Chelydroidea	427	9931.54
Basilemys_variolosa	AMNH FARB 5448	Trionychia	891.5	73983.1
Batagur_baska	SMF 7459	Geoemydidae	439.97	10776.2
Cambaremys_langertoni	CPP-0252	Pelomedusoides	250	2305.66
Caretta_caretta	USNM 214140	Chelonioidea	735	43695.4
Carettochelys_insculpta	SMF 56626	Trionychia	472.42	13085.1
Carettochelys_insculpta	AMNH R84212	Trionychia	493	14699.2
Cearachelys_placidoi	BSPG 1976 I 160	Pelomedusoides	141	483.38
Centrochelys_sulcata	NMB C3726	Testudinidae	385.41	7509.45
Titanochelon_perpiniana	MNHN_exhibition P?	Testudinidae	1140	144689
Chelodina_expansa	USNM 067733	Chelidae	269.88	2840.84
Chelodina_longicollis	MVZ Herp 106891	Chelidae	149.73	569.46
Chelodina_novaeguineae	UF H43911	Chelidae	143.01	502.41
Chelodina_parkeri	USNM 231524	Chelidae	228.99	1814.66
Chelonia_mydas	USNM 220773	Chelonioidea	1068	121099
Chelonoidis_carbonarius	ARCH-H-0175	Testudinidae	277.16	3054.8
Chelonoidis_carbonarius	AMNH R62590	Testudinidae	454	11739.7
Chelonoidis_denticulatus	CMNH 108720	Testudinidae	484	13978.7
Chelus_fimbriatus	SMF 37146	Chelidae	376.69	7054.97
Chelydra_serpentina	UNIFR unnumbered	Chelydroidea	326	4756.3
Chelydropsis_murchisoni	BSP 1979 I 137	Chelydroidea	330	4917.2
Chelydropsis_murchisoni	NMB Sth2580b	Chelydroidea	231	1858.44
Chersina_angulata	MVZ Herp 257055	Testudinidae	152.36	597.16
Chersina_angulata	AMNH R147509	Testudinidae	209	1414.41
Chersobius_signatus	UF H103486	Testudinidae	93.6	158.08
Chrysemys_picta	CMNH 96156	Emysternia	191	1106.31
Chupacabrachelys_complexus	TMM 45606–1	Pelomedusoides	730	42889.2
Clemmys_guttata	NCSM Herp 34290	Emysternia	85.42	123.17
Clemmys_guttata	AMNH R75269	Emysternia	115	277.21
Ctenochelys_acris	MSC 35085	Chelonioidea	902	76384.4
Cuora_amboinensis	UMZC R18095	Geoemydidae	161.36	698.37
Cuora_galbinifrons	MVZ Herp 230933	Geoemydidae	138.23	457.91
Cuora_trifasciata	MVZ Herp 23932	Geoemydidae	187.1	1045.77
Cyclanorbis_elegans	CRI8225	Trionychia	414	9128.23
Cyclanorbis_senegalensis	CRI3665	Trionychia	218	1586.81
Cyclemys_dentata	CAS Herp 248369	Geoemydidae	190.82	1103.47
Cycloderma_aubryi	NMB 18295	Trionychia	341.48	5397.99
Cycloderma_frenatum	AMNH R110180	Trionychia	367	6570.82
Deirochelys_reticularia	LSUMZ Herp 81111	Emysternia	206.14	1362.23
Deirochelys_reticularia	UF37555	Emysternia	190	1090.58
Dermatemys_mawii	USNM 66669	Chelydroidea	549	19713.3
Dermochelys_coriacea	Volkers specimen (1913)	Chelonioidea	1240	181992
Dogania_subplana	USNM 222523	Trionychia	180	941.03
Eileanchelys_waldmani	NMS.G.1992.47.51	stem	230	1836.58
Elseya_dentata	NHMUK 1875.5.4.8	Chelidae	252.32	2364.5
Elseya_novaeguineae	USNM 313654	Chelidae	211.44	1459.91
Emydoidea_blandingii	UMZC R18070	Emysternia	175.59	879.46
Emydoidea_blandingii	MVZ Herp 129944	Emysternia	187.39	1050.19
Emydoidea_blandingii	AMNH R140774	Emysternia	220	1626.84
Emydura_macquarii	NMB C1774	Chelidae	220.77	1642.42
Emydura_subglobosa	USNM 231518	Chelidae	233.97	1924.35
Emys_orbicularis	UMZC R18055	Emysternia	160.23	685.11
Emys_orbicularis	UF57716	Emysternia	134	420.69
Eochelone_brabantica	IRSNB R0001 (NIG2710/NReg 1661)	Chelonioidea	820	58896.1
Eretmochelys_imbricata	AMNH R58562	Chelonioidea	779	51205.6
Erymnochelys_madagascariensis	NMB C2196	Pelomedusoides	267	2758.9
Erymnochelys_madagascariensis	SMF 7981	Pelomedusoides	386.14	7548.31
Euclastes_wielandi	RU EFP 00004	Chelonioidea	717	40837.6
Eurysternum_sp	SMNS 59731	stem	341.35	5392.38
Geochelone_elegans	CMNH 145707	Testudinidae	298	3722.84
Geoemyda_spengleri	UMMZ 227761	Geoemydidae	92.05	151.04
Melanochelys_tricarinata	NHMUK 1929.11.21.5	Geoemydidae	151.16	584.42
Gilmoremys_lancensis	SMM P.67.5.1	Trionychia	293.5	3571.48
Glyptemys_insculpta	CMNH 113079	Emysternia	241	2086.21
Glyptemys_muhlenbergii	CMNH 122521	Emysternia	99	184.21
Glyptops_plicatulus	AMNH FARB 336	stem	300	3791.4
Gopherus_agassizii	USNM 222096	Testudinidae	258	2512.54
Gopherus_berlandieri	MVZ Herp 36747	Testudinidae	177.79	909.84
Gopherus_berlandieri	UF62107	Testudinidae	214	1508.64
Gopherus_flavomarginatus	USNM 051357	Testudinidae	334	5081.5
Gopherus_polyphemus	USNM 540796	Testudinidae	257.65	2503.25
Gopherus_polyphemus	UF151910	Testudinidae	318	4444.61
Graptemys_barbouri	UF3356	Emysternia	263	2647.61
Graptemys_geographica	USNM 220873	Emysternia	190.4	1096.85
Graptemys_geographica	CMNH 36963	Emysternia	235	1947.55
Graptemys_nigrinoda	CMNH 67407	Emysternia	159	670.86
Graptemys_oculifera	USNM 015510	Emysternia	207	1377.79
Graptemys_ouachitensis	CMNH 61656	Emysternia	217	1567.03
Graptemys_pseudogeographica	MVZ Herp 250644	Emysternia	136.57	443.07
Graptemys_pseudogeographica	UF4274	Emysternia	221	1647.09
Graptemys_pulchra	USNM 266204	Emysternia	239	2039.32
Graptemys_versa	USNM 290956	Emysternia	179	926.83
Heosemys_spinosa	USNM 070836	Geoemydidae	197.01	1203.87
Homopus_areolatus	OUMNH 9403	Testudinidae	89.2	138.62
Homopus_areolatus	MVZ Herp 257057	Testudinidae	105.76	220.58
Homopus_areolatus	UF43420	Testudinidae	99	184.21
Homopus_femoralis	MVZ Herp 69187	Testudinidae	104.37	212.76
Chersobius_signatus	AMNH R175220	Testudinidae	102	199.84
Hydromedusa_maximiliani	UMMZ 103240	Chelidae	142.13	494.02
Hydromedusa_tectifera	USNM 015189	Chelidae	231.11	1860.86
Indotestudo_elongata	AMNH R110183	Testudinidae	276	3020.05
Indotestudo_forstenii	CRI7129	Testudinidae	218	1586.81
Judithemys_sukhanovi	TMP 87.02.01	stem	385	7487.68
Batagur_dhongoka	SMF 49717	Geoemydidae	375.49	6993.83
Batagur_kachuga	SMF 48155	Geoemydidae	363.74	6412.82
Kinixys_belliana	MVZ Herp 266109	Testudinidae	162.08	706.9
Kinixys_belliana	NHMUK 1969.301	Testudinidae	168.6	787.2
Kinixys_belliana	USNM 222517	Testudinidae	191	1106.31
Kinixys_homeana	MVZ Herp 83681	Testudinidae	162.39	710.6
Kinixys_homeana	AMNH R43306	Testudinidae	197	1203.71
Kinosternon_acutum	MVZ Herp 264300	Chelydroidea	128.69	376.76
Kinosternon_alamosae	MVZ Herp 50907	Chelydroidea	108.93	239.09
Kinosternon_baurii	MVZ Herp 110879	Chelydroidea	84.64	120.13
Kinosternon_flavescens	MVZ Herp 244070	Chelydroidea	163.63	725.5
Kinosternon_herrerai	USNM 266194	Chelydroidea	131.01	395.57
Kinosternon_hirtipes	MVZ Herp 70691	Chelydroidea	142.51	497.63
Kinosternon_integrum	UF H169028	Chelydroidea	142.38	496.4
Kinosternon_integrum	MVZ Herp 68971	Chelydroidea	167.2	769.5
Kinosternon_sonoriense	USNM 017018	Chelydroidea	122.01	325.77
Kinosternon_sonoriense	MVZ Herp 269707	Chelydroidea	131.02	395.66
Kinosternon_subrubrum	MVZ Herp 137439	Chelydroidea	78.61	98.2
Kinosternon_subrubrum	OUMNH 8748	Chelydroidea	85.04	121.69
Leiochelys_tokaryki	RSM P3328.2	Chelydroidea	124.5	344.23
Lepidochelys_olivacea	QM J85545	Chelonioidea	440	10778.2
Leucocephalon_yuwonoi	UF H97334	Geoemydidae	200.42	1261.57
Leyvachelys_cipadi	FCG-CBP-71	stem	880	71408.6
Lissemys_punctata	USNM 293690	Trionychia	222	1667.5
Lissemys_scutata	CRI5036	Trionychia	170	805.16
Macrochelys_temminckii	SMF 7432	Chelydroidea	559.55	20764
Malaclemys_terrapin	OUMNH 8798	Emysternia	128.26	373.33
Malaclemys_terrapin	AMNH R142307	Emysternia	200	1254.37
Malacochersus_tornieri	UF H85285	Testudinidae	121.23	320.12
Malacochersus_tornieri	NHMUK 1969.2211-2212	Testudinidae	132.27	406.04
Malacochersus_tornieri	CMNH 124251	Testudinidae	151	582.73
Malayemys_subtrijuga	NHMUK 1903.4.13.1	Geoemydidae	140.28	476.68
Manouria_emys	NMB 10450	Testudinidae	456.7	11931.1
Manouria_emys	SMF 67587	Testudinidae	535.37	18406.7
Manouria_impressa	SMF 69446	Testudinidae	290.05	3458.11
Manouria_impressa	CRI2900	Testudinidae	251	2330.9
Mauremys_leprosa	MVZ Herp 237439	Geoemydidae	172.26	834.7
Mauremys_mutica	MVZ Herp 230487	Geoemydidae	130.38	390.41
Meiolania_platyceps	AM F611110_best_carapace	stem	634.5	29257.6
Melanochelys_trijuga	NHMUK 1934.11.9.1-3	Geoemydidae	161.99	705.83
Mesoclemmys_gibba	UF H65516	Chelidae	160.85	692.37
Mesoclemmys_zuliae	UF H53439	Chelidae	259.21	2544.82
Morenia_ocellata	NHMUK 91.11.26.1-5	Geoemydidae	185.71	1024.71
Nanhsiungchelys_wuchingensis	IVPP V3106	Trionychia	937	84743.6
Naomichelys_speciosa	FMNH PR273	stem	725	42092.6
Natator_depressus	QM J14463	Chelonioidea	793	53755.2
Neurankylus_hutchisoni	UCMP V93118/154450	stem	679	35200.2
Neurankylus_torrejonensis	NMMNH P-9049	stem	520	17000.6
Neusticemys_neuquina	MOZ 6094	stem	567	21526.9
Nilssonia_gangetica	SMF 52770	Trionychia	544.71	19295.9
Notochelys_platynota	OUMNH 97.12.28.1	Geoemydidae	244.26	2164.09
Mauremys_sinensis	MVZ Herp 230479	Geoemydidae	204.39	1330.92
Oligochelone_rupelensis	IRSNB Vert-18733-03906	Chelonioidea	569	21734.6
Ordosemys_leios	IVPP V9534-1	stem	269	2815.65
Orlitia_borneensis	USNM 226380	Geoemydidae	676.31	34821.1
Osonachelus_decorata	MGSB 75110, Geolab T–44	Chelonioidea	590	23993.3
Palaeochersis_talampayensis	PUL R068	stem	455	11810.4
Pelochelys_bibroni	CMNH 118595	Trionychia	448	11321.3
Pelodiscus_sinensis	OUMNH 8801	Trionychia	124.51	344.3
Pelomedusa_subrufa	UMMZ 197253	Pelomedusoides	141.96	492.41
Peltocephalus_dumerilianus	SMF 65407	Pelomedusoides	316.43	4385
Pelusios_sinuatus	SMF 33053	Pelomedusoides	338.27	5260.69
Phrynops_geoffroanus	SMF 8010	Chelidae	373.33	6884.62
Phrynops_hilarii	SMF 45470	Chelidae	310.65	4169.93
Platemys_platycephala	UMMZ 236444	Chelidae	140.55	479.18
Platysternon_megacephalum	NHMUK unnumbered	Emysternia	193.53	1146.74
Plesiobaena_antiqua	TMP 92.36.681	stem	235.65	1962.28
Plesiochelys_bigleri	MJSN TCH007-252	stem	429	10059
Podocnemis_expansa	USNM 222470	Pelomedusoides	781.84	51716.4
Podocnemis_unifilis	NMB 3904	Pelomedusoides	306.37	4015.06
Podocnemis_unifilis	SMF 55470	Pelomedusoides	387.9	7642.54
Podocnemis_vogli	SMF 52791	Pelomedusoides	360	6234.54
Prionochelys_matutina	MSC 1540	Chelonioidea	550	19811.4
Proganochelys_quenstedtii	SMF 09-F2	stem	519	16911.6
Proganochelys_quenstedtii	SMNS 16980	stem	485	14057.6
Proterochersis_porebensis	ZPAL V39/48	stem	395	8030.21
Proterochersis_porebensis	ZPAL V39/50	stem	410	8889.63
Psammobates_geometricus	AMNH R147542	Testudinidae	124	340.47
Psammobates_oculifer	AMNH R160186	Testudinidae	95	164.61
Psammobates_tentorius	AMNH R139337	Testudinidae	129	379.24
Pseudemys_alabamensis	CMNH 113078	Emysternia	315	4331.15
Pseudemys_concinna	CMNH 95987	Emysternia	331	4957.95
Pseudemys_floridana	USNM 222392	Emysternia	329.85	4911.1
Pseudemys_nelsoni	USNM 335598	Emysternia	282	3202.53
Pseudemys_peninsularis	USNM 222391	Emysternia	374	6918.38
Pseudemys_rubriventris	USNM 216210	Emysternia	299.53	3775.22
Pseudemys_rubriventris	AMNH R99145	Emysternia	302	3860.75
Pseudemys_texana	AMNH R111960	Emysternia	273	2931.33
Pyxis_arachnoides	OUMNH 8782	Testudinidae	98.38	181.08
Pyxis_arachnoides	UMMZ 227768	Testudinidae	130.1	388.12
Pyxis_arachnoides	CRI6403	Testudinidae	123	333.03
Pyxis_planicauda	MVZ Herp 234638	Testudinidae	108.9	238.91
Pyxis_planicauda	CRI7065	Testudinidae	145	521.71
Rafetus_euphraticus	AMNH R80026	Trionychia	295	3621.49
Rhinochelys_nammourensis	ESC 2	Chelonioidea	270	2844.29
Rhinoclemmys_pulcherrima	MVZ Herp 79099	Geoemydidae	178.2	915.58
Rhinoclemmys_punctularia	SMF 7643	Geoemydidae	161.69	702.27
Rhinoclemmys_rubida	MVZ Herp 78373	Geoemydidae	137.82	454.22
Sacalia_quadriocellata	NCSM Herp 13265	Geoemydidae	117.95	297.04
Santanachelys_gaffneyi	THUg 1386	Chelonioidea	146	531.59
Sichuanchelys_palatodentata	IVPP V18093	stem	230	1836.58
Solnhofia_parsonsi	JM SCHA 70	stem	184	999.17
Staurotypus_triporcatus	UF H33255	Chelydroidea	257.5	2499.28
Sternotherus_depressus	USNM 258080	Chelydroidea	92.84	154.6
Sternotherus_odoratus	LSUMZ Herp 88929	Chelydroidea	98.61	182.24
Sternotherus_odoratus	YPM VZ019736	Chelydroidea	105.51	219.16
Stupendemys_geographicus	AMU-CURS-85	Pelomedusoides	1840	534093
Stupendemys_geographicus	MCNC 244	Pelomedusoides	2300	981715
Terrapene_carolina	UF151564	Emysternia	179	926.83
Terrapene_coahuila	AMNH R140861	Emysternia	136	438.04
Terrapene_nelsoni	UF27138	Emysternia	143	502.32
Terrapene_ornata	MVZ Herp 250709	Emysternia	129	379.24
Terrapene_ornata	USNM 020989	Emysternia	128	371.27
Testudo_graeca	AMNH R96936	Testudinidae	244	2157.82
Testudo_horsfieldii	MVZ Herp 250427	Testudinidae	178.08	913.89
Testudo_horsfieldii	CMNH 114626	Testudinidae	169	792.31
Testudo_kleinmanni	MVZ Herp 229497	Testudinidae	111.58	255.29
Testudo_kleinmanni	AMNH R153833	Testudinidae	123	333.03
Testudo_marginata	CMNH 114628	Testudinidae	285	3296.33
Hesperotestudo_osborniana	AMNH FARB 5868	Testudinidae	775	50491.5
Thalassemys_bruntrutana	NKMB Watt18/211	stem	820	58896.1
Trachemys_decorata	USNM 063096	Emysternia	271	2873.12
Trachemys_decussata	UF21747	Emysternia	228	1793.34
Trachemys_dorbigni	CMNH 96002	Emysternia	156	636.89
Trachemys_gaigeae	MVZ Herp 250711	Emysternia	196.99	1203.54
Trachemys_ornata	SMF 7498	Emysternia	284.58	3283.09
Trachemys_scripta	USNM 521393	Emysternia	246.76	2225.05
Trachemys_scripta	CMNH 58088	Emysternia	264	2675.16
Trachemys_stejnegeri	UF H49423	Emysternia	206.68	1371.99
Trachemys_stejnegeri	UF150285	Emysternia	206	1359.71
Trachemys_terrapen	USNM 10351	Emysternia	242.58	2123.73
Trachemys_terrapen	AMNH R160180	Emysternia	209	1414.41
Trionyx_singularis	AMNH FARB 1028	Trionychia	350	5773.36
Trionyx_triunguis	USNM 509953	Trionychia	381.84	7321.21
Trionyx_triunguis	USNM 337920	Trionychia	384	7434.74
Vijayachelys_silvatica	UF H52515	Geoemydidae	109.23	240.89
Xinjiangchelys_latimarginalis	IVPP V9537-1	stem	365.2	6483.28
Xinjiangchelys_wusu	PMOL-SGP A0100-3	stem	201.33	1277.26
