# Supplementary material for: Shell Constraints on Evolutionary Body Size–Limb Size Allometry Can Explain Morphological Conservatism in the Turtle Body Plan
Source: Ecol Evol. 2024 Nov 12;14(11):e70504. doi: 10.1002/ece3.70504 (PMC11557996; doi:10.1002/ece3.70504)
Supplement: Supplementary file 4 — Appendix S4. [file ECE3-14-e70504-s001.xlsx]

## Sheet: SCL estimates using HL
Taxon	Specimen	fit	lwr95	upr95	fit_clade
Adocus_sp	CCM 60-15	417.569	357.838	489.788	493.879
Angolachelys_mbaxi	MGUAN-PA 296	675.838	568.674	807.839	-
Atlantochelys_mortoni	ANSP9234_and_NJSMGP23363	1716.19	1393.88	2127.76	1873.13
Chedighaii_barberi	FMNH P27405	423.377	362.626	496.87	526.502
Colossochelys_atlas	AMNH FARB 6332	1524.5	1158.93	2012.62	1577.85
Condorchelys_antiqua	MPEF-PV 10884	204.141	179.757	232.82	-
Desmatochelys_lowii	KUVP 1200	810.224	677.075	975.386	951.36
Desmatochelys_lowii	FHSM VP-17470	777.979	651.132	935.077	917.118
Desmatochelys_lowii	FMNH PR385	724.954	608.381	868.936	860.504
Desmatochelys_padillai	FCG-CBP 01	915.211	761.28	1107.05	1061.96
Echmatemys_sp	PU 11525	276.325	240.539	318.909	306.834
Eosphargis_breineri	Nielsen (1963)	972.041	806.705	1178.58	1121.31
Gaffneylania_auricularis	MPEF-PV 10556	624.151	490.84	795.633	-
Gigantatypus_salahi	ERMNH 1076	2052.77	1655.95	2563	2201.76
Kallokibotion_bajazidi	NHMUK R4921	277.14	241.221	319.887	-
Macroclemys_sp	AMNH FARB 12445	335.518	289.921	390.183	348.016
Meiolania_brevicollis	NTM P895-55	617.604	485.886	786.962	-
Meiolania_plat_largest_hum	AM F16850+16848	737.455	576.284	946.238	-
Peligrochelys_walshae	MPEF-PV 10195; MPEF-PV 10831	489.428	388.461	617.973	-
Protostega_gigas	FMNH UR 79	1315.51	1079.28	1614.06	1473.46
Protostega_gigas	AMNH 180	1538.97	1255.12	1899.9	1697.62
Protostega_gigas	ALAM unnumbered	1555.48	1268.07	1921.08	1714.05
Ptychogaster_sp	NMB Ph2840-2860	283.452	229.69	350.313	330.844
Puppigerus_camperi	NHMUK 14375	281.618	244.97	325.26	366.512
Stupendemys_souzai	UFAC 1764	1186.72	977.436	1450.17	1727.17
Stylemys_nebrascensis	UMMP VP9318	187.935	154.684	228.552	186.909
Taphrosphys_sulcatus	PU 18707	475.236	405.262	560.265	601.507
Terlinguachelys_fischbecki	TMM 43072-1	1105.87	913.292	1347.65	1259.77
Testudo_orthopygia	AMNH FARB 1325	721.407	564.214	924.848	736.087
Toxochelys_latiremis	FHSM VP-700	602.99	509.579	717.546	728.689
Yuchelys_nanyangensis	HGM NR09-11-14	484.707	384.855	611.78	633.451
Zangerlia_neimongolensis	IVPP 020788-7	418.675	334.279	525.409	549.487
Results are SCL estimates (in mm) based on humerus length. 'fit' = estimate; 'lwr95' = lower 95% CI prediction; upr95 = upper 95% CI prediction; 'fit_clade' = estimate based on clade-specific regressions. 'NA's indicate that these turtles (stem turtles) were predicted only using the global regression coefficients (see Main Text)

## Sheet: SCL estimates using FL
Taxon	Specimen	fit	lwr95	upr95	fit_clade
Colossochelys_atlas	AMNH FARB 6332	1106.11	887.678	1384.74	1537.76
Condorchelys_antiqua	MPEF-PV 10884	180.067	155.33	209.4	-
Desmatochelys_lowii	FMNH PR385	527.392	435.9	640.672	898.621
Echmatemys_sp	PU 11525	252.591	214.977	297.804	332.646
Eosphargis_breineri	Nielsen (1963)	571.695	471.004	696.77	953.614
Kallokibotion_bajazidi	NHMUK R4921	294.327	248.978	349.174	-
Macroclemys_sp	AMNH FARB 12445	322.128	271.519	383.559	354.8
Megalochelys_cf_silvensis	GIS K1588b	1178.37	943.291	1479	1643.38
Meiolania_platyceps_largest_fem	AM F1203_largest_femur	752.312	613.076	927.187	-
Owadowia_borsukbialynickae	ZPAL V/O-B/1959	485.694	402.753	588.046	-
Peligrochelys_walshae	MPEF-PV 10195; MPEF-PV 10831	418.863	349.387	504.091	-
Plesiochelys_bigleri	MJSN SCR010-1279	488.8	405.227	591.961	-
Protostega_gigas	FMNH UR 79	1028.3	827.631	1283.52	1469.32
Protostega_gigas	AMNH 180	1221.57	976.474	1535.47	1668.01
Protostega_gigas	KUVP 1201	1244.81	994.301	1565.87	1691.31
Ptychogaster_sp	NMB Ph2840-2860	229.123	195.761	269.067	298.244
Solitudo_sicula	ZCSP US.0-Q2	378.133	316.699	453.186	498.348
Stylemys_nebrascensis	UMMP VP9318	138.815	120.991	159.731	174.046
Taphrosphys_sulcatus	PU 18707	440.724	366.879	531.498	593.098
Terlinguachelys_fischbecki	TMM 43072-1	1171.72	938.178	1470.32	1617.61
Testudo_orthopygia	AMNH FARB 1325	537.365	443.812	653.284	720.698
Thalassochelydia_indet	JME 3995	293.975	248.692	348.739	-
Titanochelon_sp	FP1-2007-3535	961.309	775.79	1196.63	1327.15
Xinjiangchelys_junggarensis	V7648	230.904	197.222	271.244	-
Yuchelys_nanyangensis	HGM NR09-11-14	406.001	339.079	487.994	619.117
Results are SCL estimates (in mm) based on femur length. 'fit' = estimate; 'lwr95' = lower 95% CI prediction; upr95 = upper 95% CI prediction; 'fit_clade' = estimate based on clade-specific regressions. 'NA's indicate that these turtles (stem turtles) were predicted only using the global regression coefficients (see Main Text)
